# Supplementary material for: Residents’ satisfaction with primary medical and health services in Western China
Source: BMC Health Serv Res. 2017 Apr 21;17:298. doi: 10.1186/s12913-017-2200-9 (PMC5399818; doi:10.1186/s12913-017-2200-9)
Supplement: Supplementary file 2 — Data about residents’ satisfaction in Gansu Province. This raw data was imported with epidata without any management. (XLSX 526 kb) [file 12913_2017_2200_MOESM2_ESM.xlsx]

## Sheet: Sheet1
NUM	city	distract	village	gendar	birth	age	register	elder	hypertension	DM	pregnant	parents	others	education	occupation	2.1	2.2	2.3	2.4	2.5	2.6	2.7	2.8	2.91newspaper	2.92TV	2.93Health information column	2.94Community information column	2.95Home health workers	2.96pamphlets	2.97doctor	2.98Residents	2.9others		oil	salt	HIV	TB	hot food	obesity	BP answers	exercise	hepatitis B	environment	device	convenient	waiting time	price	medical skill	attitude
1001	兰州	皋兰	魏家庄	1	1983	32	1	2	2	2	2	2	1	1	4	1	1	1	1	1	1	1	1	1	1	2	2	1	2	2	2	2		1	1	1	2	1	1	90、140	1	3	2	2	2	2	2	2	2
3122	专业	工作		1	1972	43	2	2	2	2	2	1	2	3	4	1	1	1	1	1	1	1	1	2	2	1	2	2	2	2	2	2		1	1	1	2	1	1	120	1	3	1	1	1	1	1	1	1
3124	专业	工作		2	2001	14	1	2	2	2	2	1	2	4	4	1	2	2	1	1	2	2	2	2	2	1	2	2	2	2	2	2		2	1	1	3	1	1		1	3	1	1	1	1	1	2	1
3356	张掖	甘州	金安苑	1	1999	16	1	2	2	2	2	2	1	3	3	2	2	2	2	2	2	2	2	2	2	2	2	2	2	2	2	2		1	1	1	2	1	1	20	1	3	3	3	2	3	3	4	4
3359	张掖	甘州	金安苑	1	1999	16		2	2	2	2	2	1	3	3	1	1	1	1	1	2	2	1	2	1	1	2	2	1	2	2	2		2	1	1	2	1	1	120	1	1	1	2	2	3	4	3	2
3215	张掖	甘州	八一	1	1964	51	2	2	2	2	2	1	2	3	2	1	1	1	1	1	1	1	1	1	1	1	1	1	1	1	1	2		1	1	2	2	1	1		1	3	2	2	2	2	2	2	2
3056	张掖	甘州	马场	1	1973	42	1	2	2	2	2	1	2	4	2	1	1	1	1	1	1	1	1	2	2	1	2	2	2	2	2	2		2	1	2	2	1	1	90、140	1	3	1	2	2	1	1	2	1
3001	张掖	甘州		1	1997	18	1	2	2	2	2	1	2	3	2	2	1	1	1	1	2	1	2	2	2	2	1	2	2	2	1	2		1	1	1	1	1	1	90-140	1	3	2	4	2	2	4	4	1
3002	张掖	甘州		1	2004	11	1	2	2	2	2	2	1	1	3	1	1	1	1	1	1	1	1	2	2	2	1	2	2	2	2	2		1	1	3	3	1	1		1		1	1	1	1	1	1	1
3003	张掖	甘州		1	1975	40	1	2	2	2	2	1	1	4	1	1	2	1	1	1	2	2	2	2	2	2	1	2	2	2	2	2		1	1	3	3	1	1	90-140	1		1	1	1	1	1	1	1
3004	张掖	甘州		1	1976	39	2	2	2	2	2	1	2	2	4	1	1	1	1	1	1	1	1	2	2	2	1	2	2	2	2	2		1	1	2	2	1	1	>140	1	3	1	1	1	1	1	1	1
3005	张掖	甘州		1	1975	40	3	2	2	2	2	1	2	4	1	1	1	1	1	1	1	1	1	1	2	2	2	2	2	2	2	2		1	1	1	3	1	1	>140	1	3	1	1	1	1	1	1	1
3006	张掖	甘州		2	2004	11	1	2	2	2	2	2	1	1	3	2	2	2	2	2	2	2	2	2	2	2	2	2	2	2	2	2		1	1	3	3	2	2		2		1	1	1	1	4	4	1
3007	张掖	甘州		2	2003	12	2	2	2	2	2	2	1	3	3	1	2	1	1	2	2	2	2	2	2	2	2	2	2	2	1	2		1	1	2	2	1	1		1	3	2	1	2	1	1	2	2
3008	张掖	甘州		2	1980	35	2	2	2	2	2	1	2	2	5	1	1	1	1	1	1	1	1	2	2	2	1	2	2	2	2	2		1	1	2	2	1	1	>140	1	3	1	2	1	1	1	1	1
3009	张掖	甘州		2	1973	42	1	2	2	2	2	1	2	4	1	1	1	1	1	1	2	2	2	2	1	1	1	2	1	2	2	2		1	1	1	3	1	1		1	3	2	2	2	2	2	3	2
3010	张掖	甘州		2	1984	31	2	2	2	2	2	1	2	3	4	1	1	1	1	1	1	1	1	2	2	1	1	1	1	2	2	2		1	1	2	2	1	1	100-135	1		1	2	1	1	1	2	1
3011	张掖	甘州		2	1977	38	1	2	2	2	2	1	2	3	1	2	2	1	1	2	2	2	2	2	1	2	1	2	2	2	2	2		1	1	2	3	1	1		1	3	2	2	2	2	2	2	2
3012	张掖	甘州		1	1947	68	1	1	2	1	2	2	2	2	3	1	1	1	1	1	1	1	1	2	2	2	2	2	2	2	2	2		1	1	3	3	1	1		1		1	1	1	1	1	1	1
3013	张掖	甘州		1	1978	37	1	2	2	2	2	1	2	3	2	1	2	2	1	2	2	2	2	1	2	2	2	2	2	2	2	2		2	1	1	2	1	1		1	3	2	3	2	2	4	3	3
3014	张掖	甘州		2	1982	33	2	2	2	2	2	2	1	2	2	1	2	2	1	1	1	1	2	2	2	2	2	2	2	2	1	2		1	1	3	3	2	2	90-130	1		2	1	1	2	2	2	2
3015	张掖	甘州		1	1976	39	1	2	2	2	2	1	2	4	1	1	1	2	1	1	2	2	2	1	2	2	2	2	2	1	2	2		1	1	3	3	1	1		1	3	2	2	2	2	2	4	4
3016	张掖	甘州		1	1974	41	1	2	2	2	2	1	2	3	1	1	2	2	1	2	2	2	2	2	2	2	2	2	2	1	2	2		1	2	2	2	1	1	90-150	1	3	4	4	4	4	4	4	4
3017	张掖	甘州		1	1973	42	2	2	2	2	2	1	2	3	1	1	1	1	1	1	1	1	1	2	2	2	2	2	1	2	2	2		1	1	1	1	1	1	90-150	1	3	1	1	1	2	1	1	1
3018	张掖	甘州		2	1977	38	1	2	2	2	2	1	2	3	2	1	1	1	1	1	1	1	1	2	2	2	2	1	1	1	2	2		2	1	2	3	1	1	100	1	3	1	2	2	2	2	2	2
3019	张掖	甘州		1	1973	42	1	2	2	2	2	1	2	4	1	2	2	1	1	1	1	1	1	2	2	2	2	1	1	1	2	2		1	1	2	3	1	1		1	2	2	2	2	2	2	2	1
3020	张掖	甘州		1	1976	39	1	2	2	2	2	2	1	4	5	1	1	1	1	1	1	1	1	2	2	2	2	1	1	1	2	2		1	1	1	1	2	1	140	1	3	1	2	1	2	1	2	2
3021	张掖	甘州		2	1977	38	3	2	2	2	2	1	2	3	4	1	1	1	1	1	2	2	2	2	1	2	1	2	2	2	2	2		2	1	2	2	1	1		1	3	1	1	1	1	1	1	1
3022	张掖	甘州		2	1989	26	1	2	2	2	2	1	2	2	4	1	1	1	1	1	2	2	2	2	2	2	1	1	2	2	2	2		2	1	1	2	1	1	150	1	3	1	1	2	2	2	2	2
3023	张掖	甘州		1	1972	43	2	2	2	2	2	2	1	2	5	1	1	1	1	1	1	1	1	1	2	2	2	2	2	2	1	2		1	1	2	2	1	1	130	1	3	1	1	1	2	1	1	1
3024	张掖	甘州		2	1994	21	1	2	2	2	2	1	2	2	5	1	1	1	1	1	1	1	1	1	2	2	1	2	1	2	2	2		2	1	2	2	1	1	2	1	3	1	2	1	1	2	1	2
3025	张掖	甘州		2	1995	20	2	2	2	2	2	2	1	3	4	2	2	2	1	2	2	2	2	2	2	2	1	2	2	2	2	2		1	1	2	2	1	1	130	1	3	2	2	2	2	2	2	2
3026	张掖	甘州		1	1978	37	1	2	2	2	2	1	2	4	1	1	1	2	1	2	1	1	1	1	1	2	2	2	2	2	2	2		1	1	2	2	1	1		1	2	4	4	4	4	4	4	4
3027	张掖	甘州		1	1975	40	2	2	2	1	2	1	2	3	4	2	1	1	1	1	2	1	2	1	1	1	2	2	2	2	2	2		1	1	3	1	1	1		1	3	2	3	2	3	2	2	2
3011	张掖	甘州		2	1990	25	2	2	2	2	1	2	2	4	1	1	1	1	1	1	1	1	1	1	1	2	2	1	2	1	2	2		1	1	2	3	1	1		1	3	4	4	4	4	4	2	2
3029	张掖	甘州		2	1987	28	1	2	2	2	2	1	2	3	4	1	2	1	1	2	1	1	2	2	1	2	2	2	2	2	1	2		1	1	2	2	1	1	120	1	2	1	1	1	1	1	1	1
3030	张掖	甘州		1	1990	25	1	2	2	2	2	1	2	3	4	1	2	1	2	1	2	1	1	2	1	1	1	2	2	2	2	2		2	1	1	1	1	1	90	1		2	2	2	2	2	2	2
3031	张掖	甘州		2	1982	33	2	2	2	2	2	1	2	3	5	2	2	1	1	2	2	2	2	2	2	2	1	1	1	1	2	2		1	1	2	2	1	1		1	3	3	3	4	4	4	2	2
3015	张掖	甘州		1	2002	13	1	2	2	2	2	2	1	2	3	1	1	1	1	1	1	1	1	2	2	2	1	1	1	2	2	2		1	2	1	1	2	1		1		1	1	1	1	1	2	2
3033	张掖	甘州	北关嘉	2	1981	34	1	2	2	2	2	1	2	4	1	1	1	1	1	1	1	1	1	2	2	1	1	1	2	1	2	2		2	1	2	2	1	1		2		1	1	1	1	2	1	1
3034	张掖	甘州		1	1975	40	1	2	2	2	2	1	2	4	1	2	2	2	2	2	2	2	2	2	1	2	2	2	2	2	2	2		1	1	1	3	2	1	140	1	3	2	2	2	3	3	3	2
3035	张掖	甘州	119781	2	2221	-206	2	3	1	2	2	2	2	2	2	2	2	2	2	2	2	2	2	2	2	1	2	2	2	2	2	1	网络媒体	1	1	2	2	1	1	140	1	3	4	4	4	4	4	4	4
3036	张掖	甘州	共裕	2	1983	32	2	2	2	2	2	1	2	2	5	1	1	1	1	1	1	1	1	1	1	1	1	2	2	2	2	2		1	1	3	3	1	1	140	1	3	2	2	2	1	3	2	2
3037	张掖	甘州		2	2004	11	1	2	2	2	2	1	2	1	3	1	1	1	1	1	1	1	1	2	1	2	2	2	2	2	2	2		1	1	3	3	3	1		1	3	1	1	1	1	1	1	1
3038	张掖	甘州	北街	1	1973	42	1	2	2	2	2	1	2	3	5	2	2	1	1	2	2	2	2	1	2	2	2	2	2	2	1	2		2	1	2	3	1	1		1		2	2	2	2	3	2	2
3039	张掖	甘州		1	1974	41	1	2	2	2	2	1	2	3	2	1	1	1	1	1	1	1	1	1	1	2	2	2	2	1	2	2		1	1	2	3	1	1	90 120	1	3	1	1	1	1	1	1	1
3040	张掖	甘州		2	2004	11	1	2	2	2	2	2	1	1	3	2	1	2	1	2	2	2	2	2	2	2	2	2	2	2	1	2		1	1	2	2	1	1	90	1		2	2	2	2	4	2	2
3041	张掖	甘州		1	1948	67	1	1	2	2	2	2	2	1	3	2	2	1	1	2	2	2	2	2	2	2	1	2	2	2	1	2		1	1	2	2	1	1	90 140	1	3	2	3	1	2	2	2	1
3042	张掖	甘州		1	2003	12	2	2	2	2	2	2	1	1	3	1	1	1	1	1	1	1	1	2	2	2	2	2	2	2	1	2		2	1	3	3	1	1		1		1	1	1	1	1	1	1
3043	张掖	甘州	西街	1	1977	38	1	2	2	2	2	1	3	2	1	1	1	1	1	1	1	1	1	2	2	2	2	2	1	1	2	2		2	1	2	2	1	1		2		2	2	2	2	2	2	2
3044	张掖	甘州		2	1975	40	1	2	2	2	2	1	2	3	4	1	1	1	1	2	2	2	2	2	1	2	2	2	2	1	1	2		2	1	2	2	1	1	140	1	3	4	4	4	4	4	4	4
3045	张掖	甘州		1	1972	43	2	2	2	2	2	1	2	2	4	2	1	1	2	1	2	2	2	2	2	2	2	2	2	1	2	2		2	2	2	2	1	1	130	1	3	2	2	2	2	2	2	2
3046	张掖	甘州		2	1973	42	2	2	2	2	2	1	2	3	5	1	1	1	1	1	1	1	1	2	2	2	1	2	2	1	1	2		2	2	2	3	1	1		1		2	3	1	2	1	1	1
3047	张掖	甘州		2	1975	40	1	2	2	2	2	1	2	3	1	1	1	1	1	1	1	1	1	1	2	2	2	2	2	2	2	2		2	1	1	1	1	1	2	1		2	2	2	2	2	2	2
3048	张掖	甘州	北街	2	1978	37	1	2	2	2	2	1	2	4	1	1	1	1	1	1	1	1	1	2	1	2	2	2	2	2	2	2		1	1	2	2	1	1	120	1	5	2	2	2	2	2	2	2
3049	张掖	甘州	敬依	1	1974	41	2	2	2	2	2	1	2	2	2	1	1	1	1	1	1	1	1	2	1	2	2	2	2	2	2	2		2	1	1	1	1	1	90、140	1	3	1	1	1	1	1	2	2
3050	张掖	甘州	流泉	1	1980	35	2	1	2	2	2	1	2	2	4	1	1	1	1	1	1	1	1	2	2	2	1
3050	张掖	甘州	流泉	1	1980	35	2	2	2	2	2	1	2	2	4	1	1	1	1	1	1	1	1	2	2	2	1	2	2	2	2	2		1	1	2	2	1	1	90、140	1	3	1	1	1	2	1	1	1
3051	张掖	甘州	北环路	2	1982	33	1	2	2	2	2	2	1	2	4	1	2	2	1	2	2	2	2	2	2	2	2	2	2	2	2	2		2	1	2	2	1	1	60、90	1	3	2	2	2	2	2	3	2
3052	张掖	甘州	西洞	1	1977	38	2	2	2	2	2	1	2	3	2	1	1	1	1	1	1	1	1	1	1	2	2	2	2	2	2	2		1	1	2	2	1	1	90、120	1	3	1	1	1	1	1	1	1
3053	张掖	甘州	税亭	1	1968	47	1	2	2	2	2	1	2	3	5	1	1	1	1	1	1	1	1	1	1	2	2	2	2	2	2	2		1	1	3	3	1	1	90、130	1	3	1	1	2	2	1	1	1
3054	张掖	甘州	张火	2	1980	35	1	2	2	2	2	1	2	2	4	1	1	1	1	1	1	1	2	2	2	2	2	2	1	2	2	2		1	1	1	1	1	1	60、120	2	3	1	2	1	1	2	2	2
3055	张掖	甘州		1	2004	11	1	2	2	2	2	1	2	4	1	1	1	1	1	1	1	1	1	2	1	2	2	2	2	2	2	2		1	1	2	2	1	1	120	1	3	1	1	1	1	1	2	2
3057	张掖	甘州		2	2004	11	1	2	2	2	2	1	2	4	1	1	1	1	1	2	2	2	2	2	1	2	2	2	1	2	2	2		1	1	2	1	1	1	120	1	3	2	2	2	2	2	2	2
3058	张掖	甘州	大湾	2	1987	28	2	2	2	2	2	2	2	2	2	1	1	1	1	1	1	1	1	2	2	2	2	1	1	2	2	2		1	1	2	1	1	1	60、140	1	3	1	2	1	1	1	1	1
3059	张掖	甘州	五号	2	1973	42	2	2	2	2	2	1	2	2		1	1	1	1	1	1	1	1	2	2	2	2	2	1	2	2	2		1	1	2	1	1	1	60、120	1	3	1	2	1	1	2	2	2
3060	张掖	甘州	税亭	1	1977	38	1	2	2	2	2	1	2	4	1	1	1	1	1	2	2	2	2	2	2	2	2	2	2	2	2	2		2	1	3	3	1	1	120	1	3	2	1	2	2	2	4	1
3061	张掖	甘州	流泉	2	1978	37	1	2	2	2	2	1	2	2	2	1	1	1	1	1	1	2	2	2	2	2	2	1	2	2	2	2		1	1	2	2	1	1	140	1	3	1	1	1	1	2	1	1
3062	张掖	甘州	张火	2	1979	36	1	2	2	2	2	1	2	2	4	1	1	1	1	1	1	1	2	2	2	2	2	2	1	2	2	2		1	1	1	1	1	1	60、120	1	3	1	2	1	1	2	2	2
3063	张掖	甘州		2	1978	37	2	2	2	2	2	1	2	4	1	1	1	1	1	1	1	1	1	2	2	2	2	2	2	1	2	2		1	1	2	2	1	1	90、120	1		1	1	1	1	1	1	1
3064	张掖	甘州	税亭	2	1982	33	1	2	2	2	2	1	2	3	4	1	1	1	1	1	1	1	1	2	2	2	1	1	1	2	2	2		1	1	1	2	1	1	140	1	3	2	2	1	2	1	2	2
3066	张掖	甘州	佛城	1	1974	41	1	2	2	2	2	1	2	4	1	1	1	1	2	1	1	1	1	1	1	2	2	2	2	1	2	2		1	1	2	2	2	1	90	1	3	1	1	1	1	1	2	2
3067	张掖	甘州	小寺庙	1	2003	12	1	2	2	2	2	2	1	1	3	1	1	2	1	2	2	2	1	1	1	2	2	2	2	2	2	2		1	1	2	2	1	1	30	1	3	2	2	2	2	4	2	2
3068	张掖	甘州	西街	1	2004	11	1	2	2	2	2	2	1	1	3	1	2	1	2	2	2	1	2	2	2	1	2	2	2	2	2	2		2	1	2	2	1	1	120	1	1	2	2	1	1	2	2	1
3069	张掖	甘州	四中	2	1992	23	2	2	2	2	2	2	1	4	3	1	1	1	1	1	1	1	1	2	2	2	2	2	2	2	2	1		1	1	2	2	2	2	140	2	5	1	1	1	1	1	1	1
3070	张掖	甘州	马神庙	2	1975	40	1	2	2	2	2	2	1	4	5	1	1	1	1	1	1	1	1	1	1	2	1	2	2	2	2	2		1	1	2	2	1	1	140	1	3	1	1	1	1	1	1	1
3071	张掖	甘州	王母宫	2	1978	37	1	2	2	2	2	1	2	3	5	1	2	1	1	2	2	2	2	2	2	1	1	2	2	2	2	2		1	1	1	2	1	1	120	1	3	1	3	1	1	2	1	1
3072	张掖	甘州	丝路家	1	2004	11	1	2	2	2	2	1	2	1	3	2	2	1	1	1	1	2	2	2	2	1	2	2	2	2	2	2		2	2	1	1	2	1	120	2	3	1	1	2	2	2	1	1
3073	张掖	甘州	税亭	2	1977	38	1	2	2	2	2	1	1	4	1	1	1	1	1	1	2	1	1	1	1	2	2	2	2	2	2	2		1	1	1	1	1	1	60、140	1	3	2	2	1	2	4	3	2
3074	张掖	甘州	火车站	1	2003	12	2	2	2	2	2	2	1	1	3	1	1	2	1	1	2	2	1	1	1	1	1	1	2	2	1	1		2	1	1	1	1	1	90、140	1	3	1	1	1	1	1	1	1
3075	张掖	甘州	流泉	2	1999	16	1	2	2	2	2	1	2	3	4	2	2	2	1	2	2	1	1	1	2	2	2	2	2	2	2	2		1	1	2	2	1	1	160	1	3	2	2	2	2	2	2	2
3076	张掖	甘州	三闸	1	1980	35	2	2	2	2	2	1	2	3	4	2	1	1	1	1	1	1	1	2	2	2	1	2	2	2	2	2		2	1	2	2	1	1	80、120	1	3	2	1	2	2	2	1	2
3077	张掖	甘州	流泉	2	2004	11	1	2	2	2	2	2	1	1	3	1	1	1	1	1	1	1	1	2	2	2	1	2	2	2	2	2		2	1	2	2	2	2	140	1	3	2	2	2	2	2	2	2
3078	张掖	甘州	八一	1	1982	33		2	1	2	2	2	2	2	2	1	1	1	1	1	1	1	1	2	2	2	2	2	1	2	2	2		2	1	2	2	1	1	120	1	2	1	1	1	2	1	1	1
3079	张掖	甘州	五座桥		1982	33	2	2	2	2	2	1	2	2	2	1	1	1	1	1	1	1	1	2	2	2	2	2	1	2	2	2		2	1	2	2	1	1	130	1	2	1	1	1	1	1	1	1
3080	张掖	甘州	八一	1	1981	34	2	2	2	2	2	1	2	2	2	1	1	1	1	1	1	1	1	2	1	2	2	2	2	2	2	2		1	1	2	2	1	1	120	1	3	1	1	1	2	1	1	1
3081	张掖	甘州	前进	1	1982	33	2	2	2	2	2	1	2	3	2	1	1	1	1	1	1	1	1	2	2	2	2	2	1	2	2	2		2	1	2	2	1	1	130	1	3	1	1	1	1	1	1	1
3082	张掖	甘州	庄墩	1	1981	34	2	2	2	2	2	1	2	2	2	1	1	1	1	1	1	1	1	2	2	2	2	2	1	2	2	2		2	1	2	2	1	1	130	1	2	1	1	1	1	1	1	1
3083	张掖	甘州	八一	1	1974	41	2	2	2	2	2	1	2	2	2	1	1	1	1	1	1	1	1	2	2	2	2	2	1	2	2	2		2	1	2	2	1	1	130	1	2	1	1	1	1	1	1	1
3084	张掖	甘州	西来寺	1	1973	42	1	2	2	2	2	1	2	4	4	2	2	1	2	2	2	2	2	1	2	2	2	2	2	2	1	2		1	1	2	3	1	1	80、120	1		4	4	4	4	4	4	4
3085	张掖	甘州		2	2002	13	2	2	2	2	2	2	1			2	1	1	2	1	2	1	1	2	2	2	2	2	2	2	1	2		2	1	2	2	1	1		1	2	1	2	2	2	1	1	1
3086	张掖	甘州	西来寺		1999	16	1	2	2	2	2	2	1	2	3	2	2	2	2	2	2	2	2											2	2	3	3	2	2		2		4	4	4	4	4	4	4
3087	张掖	甘州		2	2001	14	2	2	2	2	2	2	1	2	3	1	2	2	1	1	2	2	2	2	1	2	2	2	1	2	2	2		2	2	2	2	1	1		2		2	2	2	2	2	4	4
3089	张掖	甘州	靖平	2	1978	37	2	2	2	2	2	1	2	2	2	1	1	1	1	1	1	1	1	2	1	1	1	1	1	1	2	2		1	1	1	2	1	1	140	1	3	2	2	2	2	2	2	2
3090	张掖	甘州	新乐	2	1980	35	1	2	2	2	2	2	1	3	5	1	1	1	1	1	1	1	1	1	1	2	2	2	1	2	2	1		2	1	2	2	1	1		1	1	1	1	1	1	1	1	1
3091	张掖	甘州	新乐			2015		2	2	2	2	1	2	2	4	1	2	1	1	2	1	1	2	2	2	2	1	2	2	2	2	2		1	1	2	2	1	1	120	1	3	2	2	2	2	2	2	2
3093	张掖	甘州	甘泉	2	2001	14	1	2	2	2	2	1	2	3	1	1	1	1	1	1	1	1	1	1	2	2	2	2	2	2	2	2		1	1	2	3	1	1		2		2	2	2	2	2	1	1
3094	张掖	甘州	双堡	1	1974	41	2	2	2	2	2	1	2	3	2	1	1	1	1	1	1	1	1	2	2	1	1	1	2	1	2	2		1	1	3	3	1	1	90、140	1	3	2	2	2	2	4	2	2
3095	张掖	甘州	黑城	1	2000	15	2	2	2	2	2	2	1	2	3	1	2	2	1	1	1	1	2	2	1	2	1	2	1	2	1	2		1	1	1	2	1	1		1	3	2	3	2	2	1	2	2
3096	张掖	甘州	交通巷	1	1963	52	1	2	2	2	2	2	1	1	1	1	1	1	2	2	2	1	2	1	2	2	1	2	2	2	1	2		1	1	1	2	1	1	60、140	1	3	2	4	3	2	3	4	2
3097	张掖	甘州	平原	1	1979	36	2	2	2	2	2	1	2	2	2	1	1	1	1	2	1	1	1	2	2	1	1	1	1	1	1	2		1	2	1	2	1	2		1	2	2	2	1	2	2	2	1
3098	张掖	甘州	甘城	2	1980	35	2	2	2	2	2	1	2	2	2	1	1	1	1	2	2	1	1	2	2	2	2	2	2	2	1	2		2	1	1	1	3	2		1	3	2	2	2	2	2	2	2
3099	张掖	甘州	小湾	1	2001	14	2	2	2	2	2	1	2	2	2	1	1	1	1	1	2	1	2	2	1	2	2	2	2	2	2	2		1	1	1	2	2	1	18.2	1	3	3	2	2	2	3	2	2
3110	张掖	甘州	宁和园	2	1971	44	1	2	2	2	2	1	2	3	1	1	1	1	1	1	1	1	1	2	1	2	2	2	2	2	2	2		1	1	2	2	1	1	150	1	3	2	2	2	2	2	2	2
3101	张掖	甘州	新乐	2	1976	39	1	2	2	2	2	1	2	4	1	2	1	2	1	2	2	2	2	2	1	2	2	2	2	2	2	2		1	1	2	2	1	1	160	1	3	2	2	2	2	2	2	2
3102	张掖	甘州	新乐	2	1962	53	3	2	2	2	2	1	2	4	4	1	1	2	1	2	2	2	2	2	1	2	2	2	2	2	2	2		1	1	2	2	1	1	100、160	1	3	2	2	2	2	3	2	3
3103	张掖	甘州	工联	1	1977	38	2	2	2	2	2	1	2	2	2	1	1	1	1	1	1	1	1	2	2	1	2	2	2	2	1	2		2	2	2	2	1	1	140	1	2	2	2	2	2	2	2	2
3104	张掖	甘州		2	1976	39	1	2	2	2	2	2	2	3	5	2	2	1	1	2	2	2	2	2	2	2	2	2	2	2	1	2		1	1	3	3	1	1		2		2	2	2	2	2	2	2
3015	张掖	甘州	甘泉	1	1979	36	1	2	2	2	2	2	2	2	4	1	1	1	1	1	2	1	1	2	2	1	2	1	2	2	2	2		1	1	2	2	1	1	90、140	1	1	2	2	4	4	1	2	1
3016	张掖	甘州	三闸镇		1978	37	2	2	2	2	2	1	2	2	4	1	1	1	1	1	1	1	1	2	2	2	1	1	2	2	2	2		1	1	1	1	1	1	100、140	1	3	1	2	2	1	2	1	1
3107	张掖	甘州	新乐	1	1977	38	1	2	2	2	2	2	2	3	2	2	2	2	1	2	2	2	2	2	1	2	2	2	2	2	2	2		1	1	1	2	1	1	110	1	3	1	2	1	1	2	2	1
3108	张掖	甘州		2	1979	36	3	2	2	2	2	1	2	1	4	1	1	1	1	1	1	1	1	2	1	2	2	2	2	2	2	2		1	1	1	2	2	1	140	1	3	4	4	4	4	4	4	4
3109	张掖	甘州				2015										2	2	2	1	2	2	2	2	2	1	2	2	2	2	2	2	2											2	2	1	3	1	1	2
3111	张掖	甘州	南关	1	1967	48	2	2	2	2	2	1	2	1	2	1	1	1	1	1	1	1	1	2	1	1	2	2	2	2	2	2		1	2	2	2	1	1	18.7	1		2	2	2	2	2	2	2
3112	张掖	甘州		2	1978	37	1	2	2	2	2	1	2	4	1	1	1	1	1	1	1	1	1	2	2	2	2	2	2	2	2	1	社区卫生	1	1	1	2	1	1	90/140	1	3	1	2	2	2	1	1	1
3113	张掖	甘州		1	1973	42	1	2	2	2	2	1	2	3	2	1	1	1	1	1	1	1	1	1	1	2	2	2	2	2	2	2		1	1	2	2	1	1	90/120	1	不少于三次	1	2	2	4	4	2	2
3114	张掖	甘州		2	2000	15	1	2	2	2	2	1	2	3	4	2	1	1	1	1	2	2	1	2	2	2	2	2	2	2	2	1	其他	1	1	2	1	1	1	120	1	3	1	1	1	4	4	4	4
3115	张掖	甘州		1	2001	14	2	2	2	2	2	2	1	3	5	1	1	1	1	1	2	2	1	1	2	1	2	2	1	2	1	1		1	2	2	2	2	2	1.2*1.8*100pa	1	4	1	2	3	2	1	1	2
3116	张掖	甘州		2	1973	42	2	2	1	2	2	2	2	3	4	1	1	1	1	1	1	1	1	2	1	2	2	2	2	2	2	2		1	1	1	2	1	1	120	1	3	1	1	1	1	1	4	1
3117	张掖	甘州		2	1972	43	2	2	2	2	2	2	1	2	4	2	1	1	1	2	1	1	2	2	1	2	1	2	2	2	1	2		1	1	2	2	1	1	145	1	3	2	2	1	1	1	2	2
3118	张掖	甘州		1	1974	41	1	2	2	2	2	1	2	3	2	2	1	1	1	1	1	2	2	2	1	1	1	2	2	1	1	2		1	2	1	2	1	1	120	1	3	1	1	2	2	2	1	1
3119	张掖	甘州		1	1973	42	1	2	2	2	2	1	2	4	1	1	1	1	1	1	1	1	1	1	1	1	2	2	2	1	2	2		1	1	2	2	1	1	90/140	1		1	2	2	2	1	1	1
3120	张掖	甘州		1	1979	36	2	2	2	2	2	1	2	3	2	1	2	2	1	1	2	2	2	2	1	2	2	2	2	2	2	2		1	1	2	2	1	2	140	1	4	2	2	2	4	2	2	3
3121	张掖	甘州		2	1975	40	1	2	2	2	2	1	2	3	4	2	2	1	1	1	1	2	2	2	2	2	2	2	2	2	1	2		1	1	3	3	1	1	120	1	3	1	1	2	1	4	4	4
3123	张掖	甘州		1	2002	13	1	2	2	2	2	2	1	2	5	1	2	2	1	2	2	2	2	1	2	2	2	2	2	2	2	2		2	1	1	2	1	1	180	1	3	1	1	1	1	1	1	1
3125	张掖	甘州		2	1979	36	1	2	2	2	2	1	2	2	4	1	2	2	1	2	2	2	2	2	2	2	1	2	1	2	2	2		2	1	2	2	1	1		1		2	2	1	1	1	1	1
3126	张掖	甘州		1	1900	115	2	2	2	2	2	1	2	3	1	1	2	2	1	2	2	2	2	2	1	1	1	2	2	2	2	2		1	1	3	3	2	2		1		1	1	1	1	1	1	1
3127	张掖	甘州		2	2001	14	1	2	2	2	2	2	1	2	3	1	1	1	1	1	1	1	1	2	2	2	1	2	2	2	2	2		1	1	1	3	1	1	120	1		1	1	2	2	2	1	1
3128	张掖	甘州		1	1978	37	1	2	2	2	2	2	1	2	5	1	1	1	1	1	1	1	1	2	2	2	2	2	2	2	2	2		1	1	3	3	1	1	100/60	1	3	1	2	2	2	2	1	1
3129	张掖	甘州		2	1979	36	1	2	2	2	2	1	2	3	4	1	1	1	1	2	2	2	2	2	1	2	2	2	2	2	2	2		1	1	2	3	1	2		2	2	2	2	2	2	1	3	3
3130	张掖	甘州		1	1976	39	1	2	2	2	2	1	2	3	4	1	1	1	1	1	1	1	1	2	2	1	1	2	1	1	2	2		2	1	3	3	1	1		1	3	2	2	2	2	2	2	2
3131	张掖	甘州		2	2000	15	1	2	2	2	2	1	2	2	3	1	1	1	1	1	1	1	1	1	1	2	1	2	1	2	1	2		2	2	1	2	1	1		1	3	1	1	1	1	1	1	1
3132	张掖	甘州		2	1976	39	2	2	2	2	2	2	1	2	2	1	1	1	1	2	2	2	2	2	1	2	2	2	2	2	1	2		1	1	1	2	1	1		1		4	4	2	4	4	4	4
3133	张掖	甘州		2	1976	39	2	2	2	2	2	1	2	2	2	1	2	2	1	2	2	2	2	2	1	1	1	2	2	2	2	2		1	1	2	3	1	1	100/60	1	3	2	2	2	2	2	2	2
3134	张掖	甘州		1	1963	52	2	2	2	2	2	1	2	2	2	1	1	1	1	1	1	1	1	2	1	2	2	2	2	2	2	2		1	1	2	3	1	1		1	1	4	4	4	4	4	4	4
3135	张掖	甘州		2	1971	44	2	2	2	2	2	1	2	2	2	1	1	1	1	1	1	1	1	2	2	2	1	2	2	2	2	2		1	1	2	2	1	1		1	2	1	1	1	1	1	1	1
3136	张掖	甘州		1	1972	43	3	2	2	2	2	1	2	3	2	1	1	1	1	1	1	2	2	2	1	1	1	2	1	1	2	2		2	1	1	2	1	1	120	1	3	1	1	1	1	1	1	1
3137	张掖	甘州		2	2001	14	1	2	2	2	2	2	1	2	3	2	1	1	2	1	1	2	1	2	2	2	2	2	2	2	2	2		1	1	3	3	1	1		1		2	1	1	2	1	1	1
3138	张掖	甘州		1	2000	15	1	2	2	2	2	2	1	2	3	2	2	2	1	2	2	2	2	2	2	2	2	2	2	2	1	2		2	1	2	2	1	1	140	1	3	1	2	1	1	1	3	3
3139	张掖	甘州		2	2001	14	1	2	2	2	2	1	2	3	4	1	2	2	1	2	2	2	2	2	2	2	2	1	2	2	2	2		1	1	2	3	1	2		1		1	1	1	1	1	1	1
3140	张掖	甘州		1	1978	37	2	2	2	2	2	1	2	3	4	1	1	1	1	1	1	1	2	2	2	2	2	1	2	2	2	2		1	2	1	2	1	1	90/140	1	3	1	1	1	1	1	1	1
3141	张掖	甘州		2	1978	37	1	2	2	2	2	2	1	4	1	2	2	1	2	2	2	2	2	1	1	2	2	2	2	2	2	2		1	1	2	2	1	1	60/130	1	3	1	1	1	1	1	1	1
3142	张掖	甘州		2	2001	14	1	2	2	2	2	2	1	2	3	2	1	1	1	1	1	2	1	2	2	2	2	2	2	2	2	2		1	1	3	3	1	1		1		2	1	1	2	1	1	1
3143	张掖	甘州		1	1976	39	2	2	2	2	2	1	2	3	2	2	2	2	1	1	2	1	2	2	2	2	2	2	1	2	2	2		1	1	2	2	1	1	120	1	3	2	3	3	2	2	3	3
3144	张掖	甘州		2	2001	14	2	2	2	2	2	2	1	2	3	2	2	2	1	2	2	2	2	2	2	2	1	2	2	2	2	2		1	1	2	2	1	1	90/140	1	3	2	2	2	2	1	2	2
3145	张掖	甘州		2	2002	13	1	2	2	2	2	2	1	2	3	1	2	2	1	1	2	2	2	1	1	2	2	2	2	2	2	2		2	1	1	2	1	1	18.6	1	3	1	1	1	1	1	1	1
3146	张掖	甘州		2	2000	15	2	2	2	2	2	1	2	2	3	1	1	1	1	1	2	1	2	1	2	2	2	2	1	2	2	2		1	1	1	2	1	2		1	3	1	1	1	1	1	1	1
3147	张掖	甘州		1	1967	48	2	2	2	2	2	2	1	3	2	1	1	1	1	1	1	1	1	2	2	2	2	2	2	2	2	2		2	1	1	3	1	1		1		2	2	2	2	2	1	2
3148	张掖	甘州		1	1969	46	2	2	2	2	2	2	2	3	2	2	2	2	1	2	2	1	2	2	1	2	2	2	2	2	2	2		1	1	3	3	1	1		1	3	2	2	2	3	2	2	1
3149	张掖	甘州		2	1971	44	1	2	2	2	2	2	1	3	5	1	1	1	1	1	1	1	1	2	2	1	1	1	2	2	2	2		2	1	1	3	1	1		1		1	1	1	1	1	1	1
3150	张掖	甘州		2	1977	38	1	2	2	2	2	1	2	2	2	1	1	1	1	1	1	1	1	2	2	1	2	2	2	2	2	2		2	1	2	2	1	1	120	1	3	1	1	1	1	1	1	1
3151	张掖	甘州		1	2000	15	2	2	2	2	2	1	2	2	4	1	1	1	1	1	1	1	1	2	2	2	2	2	2	2	2	2		1	2	2	3	2	1		1	3	1	1	1	1	1	1	1
3152	张掖	甘州		2	1979	36	2	2	2	2	2	2	1	2	3	1	2	1	1	2	1	1	1	2	2	2	1	2	1	2	2	2		2	1	3	3	1	1		1		2	2	1	1	1	1	1
3153	张掖	甘州		1	1976	39	2	2	2	2	2	1	2	3	5	1	1	1	1	1	1	1	1	1	1	2	1	2	2	2	2	2		1	1	1	2	1	2		1	2	1	1	1	1	1	1	1
3154	张掖	甘州	222141	2	1972	43	1	2	2	2	2	2	1	4	1	1	1	1	1	1	1	1	1	1	1	1	1	2	2	2	2	2		1	1	1	3	1	1		1	3	2	2	2	2	2	2	2
3155	张掖	甘州		1	1973	42	2	2	2	2	2	2	1	2	4	2	1	1	1	1	2	1	2	2	2	2	1	2	1	2	2	2		2	1	2	2	1	1		1		2	2	1	2	2	1	1
3156	张掖	甘州		1	1972	43	1	2	2	2	2	1	2	3	4	1	2	1	1	1	2	1	1	2	2	2	1	2	2	2	2	2		1	1	1	3	1	1		1		2	2	3	4	4	4	2
3157	张掖	甘州		2	1979	36	2	2	2	2	2	1	2	3	2	1	1	1	1	1	1	1	1	2	2	2	1	2	1	2	2	2		1	1	1	2	1	1	130	1	3	2	2	1	2	1	1	1
3158	张掖	甘州		1	1999	16	2	2	2	2	2	1	2	2	5	2	2	2	1	1	1	1	1	2	1	2	2	2	2	2	2	2		1	1	2	2	1	1		1		1	1	2	2	2	2	2
3159	张掖	甘州		1	2002	13	2	2	2	2	2	2	2	3	2	1	1	1	1	1	1	1	1	2	2	1	2	2	2	2	2	2		1	1	3	3	2	1		1		2	2	2	2	2	2	2
3160	张掖	甘州		1	1977	38	2	2	2	2	2	2	1	2	2	1	1	1	1	1	1	1	2	1	1	1	1	2	2	2	2	2		1	1	3	3	1	2	140	1		1	2	1	2	2	1	1
3161	张掖	甘州		1	1949	66	1	1	2	2	2	1	2	3	3	1	1	1	1	1	1	1	1	1	1	1	2	2	2	2	2	2		1	2	2	2	1	1	80-140	1	3	1	1	1	1	1	1	1
3162	张掖	甘州		2	1973	42	1	2	2	2	2	1	2	2	2	1	1	2	1	1	2	2	2	2	2	2	2	2	1	2	2	2		2	1	1	2	1	1	140	1	3	2	2	2	2	2	1	2
3163	张掖	甘州		1	1972	43	1	2	2	2	2	1	2	4	2	1	1	1	1	2	2	2	2	2	1	2	1	2	1	2	2	2		1	1	3	3	1	1	120	1		1	1	1	1	1	4	4
3164	张掖	甘州		2	1977	38	2	2	2	2	2	1	2	2	2	1	1	1	1	1	2	1	2	2	2	1	2	2	2	2	2	2		1	1	1	2	1	1	120-140	1	4	2	2	1	2	3	1	2
3165	张掖	甘州		1	1977	38	2	2	2	2	2	1	2	2	2	1	1	1	1	1	1	1	1	1	1	2	2	1	2	1	1	2		1	1	2	2	1	1	150	1	3	1	1	1	1	1	1	1
3166	张掖	甘州		2	1979	36	2	2	2	2	2	1	2	3	2	1	1	1	1	1	1	1	1	1	1	2	2	1	2	1	2	2		1	1	2	2	1	1	150	1	3	1	1	1	1	1	1	1
3167	张掖	甘州		1	1964	51	2	2	2	2	2	1	2	3	2	1	1	1	1	1	1	1	1	1	1	2	2	1	2	1	1	2		1	1	2	2	1	1	150	1	3	1	1	1	1	1	1	1
3168	张掖	甘州		1	1973	42	2	2	2	2	2	1	2	2	2	1	1	1	1	1	1	1	1	1	1	2	2	1	2	1	1	2		1	1	2	2	1	1		1		1	1	1	1	1	1	1
3169	张掖	甘州		2	1967	48	2	2	2	2	2	1	2	2	2	1	1	1	1	1	1	1	1	1	1	2	2	1	2	1	1	2		1	1	2	2	1	1	150	1	3	1	1	1	1	1	1	1
3170	张掖	甘州		1	1977	38	2	2	2	2	2	1	2	2	1	1	1	1	1	1	1	1	1	1	1	2	2	1	2	1	1	2		1	1	2	2	1	1	150	1	3	1	1	1	1	1	1	1
3171	张掖	甘州		2	1977	38	2	2	2	2	2	2	1	2	2	1	1	1	1	1	1	1	1	1	1	2	2	1	2	1	1	2		1	1	2	2	1	1	150	1	3	1	1	1	1	1	1	1
3172	张掖	甘州		1	1963	52	2	2	2	2	2	1	2	1	2	1	1	1	1	1	1	1	1	1	1	1	1	2	2	1	2	1	12	1	1	2	2	1	1	150	1	3	1	1	1	1	1	1	1
3173	张掖	甘州		2	1999	16	2	2	2	2	2	1	2	2	2	1	1	1	1	1	1	1	1	1	1	2	2	1	2	1	1	2		1	1	2	2	1	1	150	1	3	1	1	1	1	1	1	1
3174	张掖	甘州		1	1978	37	2	2	2	2	2	1	2	2	2	1	1	1	1	1	1	1	1	1	1	2	2	1	2	1	1	2		1	1	2	2	1	1	150	1	3	1	1	1	1	1	1	1
3175	张掖	甘州		2	1979	36	2	2	2	2	2	1	2	2	2	1	1	1	1	1	1	1	1	1	1	2	2	1	2	1	1	2		1	1	2	2	1	1	150	1	3	1	1	1	1	1	1	1
3176	张掖	甘州		1	1964	51	2	2	2	2	2	1	2	2	2	1	1	1	1	1	1	1	1	1	1	2	2	1	2	1	1	2		1	1	2	2	1	1	150	1	3	1	1	1	1	1	1	1
3218	张掖	甘州	一社	1	1971	44	2	2	2	2	2	1	2	1	2	1	1	1	1	1	1	1	1	1	1	1	1	1	1	1	1	2		1	1	2	1	1	1	150	1	3次	2	2	2	2	2	2	2
3219	张掖	甘州	庄墩	1	1974	41	2	2	2	2	2	1	2	2	2	1	1	1	1	1	1	1	1	1	1	1	1	1	1	1	1	2		1	1	2	1	1	1	150	1	3次	2	2	2	2	2	2	2
3220	张掖	甘州	二闸	1	1940	75	2	2	2	2	2	1	2	2	2	1	1	1	1	1	1	1	1	1	1	1	1	1	1	1	1	2		1	1	2	2	1	1	150	1	3次	2	2	2	2	2	2	2
3221	张掖	甘州	鸿信	1	1940	75	2	2	2	2	1	2	1	1	1	1	1	1	1	1	1	1	1	1	1	1	1	1	1	1	1	2		2	2	2	2	2	2		1	3次	1	1	1	1	2	2	2
3222	张掖	甘州	头号	1	1972	43	2	1	2	2	2	2	2	2	2	1	1	1	1	1	1	1	1	1	1	1	1	1	1	1	1	2		1	1	2	2	1	1	150	1	3次	2	2	2	2	2	2	2
3223	张掖	甘州	上头闸	1	1998	17	2	2	2	2	1	2	2	2	2	1	1	1	1	1	1	1	1	1	1	1	1	1	1	1	1	2		1	1	2	2	1	1	150	1	3次	1	1	1	1	1	2	2
3224	张掖	甘州	头号	1	1969	46	2	2	1	1	1	1	1	1	1	1	1	1	1	1	1	1	1	1	1	1	1	1	1	1	2	2		1	1	1	1	1	1	150	1	3次	2	2	2	2	2	2	2
3225	张掖	甘州	鸿信	1	1991	24	2	1	2	2	2	2	2	2	2	2	2	1	1	1	1	1	1	1	1	1	1	1	1	1	1	2		1	1	2	2	1	1	150	1	3次	2	2	2	2	2	2	2
3226	张掖	甘州	上头闸	1	1975	40	2	2	2	2	1	2	2	2	2	1	1	1	1	1	1	1	1	1	1	1	1	1	1	1	1	2		1	1	2	2	1	1	150	1	3次	2	2	2	2	2	2	2
3227	张掖	甘州	上四闸	1	1969	46	2	2	2	2	1	2	2	2	2	1	1	1	1	1	1	1	1	1	1	1	1	1	1	1	1	2		1	1	1	1	1	1	150	1	3次	2	2	2	2	2	2	2
3228	张掖	甘州	石家墩	1	1971	44	2	1	2	2	2	2	2	2	2	1	1	1	1	1	1	1	1	1	1	1	1	1	1	1	1	2		1	1	1	1	1	1	150	1	3次	1	2	2	2	2	2	2
3229	张掖	甘州	二闸	1	1965	50	2	2	2	2	1	2	2	2	2	1	1	1	1	1	1	1	1	1	1	1	1	1	1	1	1	2		1	1	1	1	1	1	150	1	3次	2	2	2	2	2	2	2
3230	张掖	甘州	上四闸	1	1964	51	2	1	2	2	2	2	2	2	2	1	1	1	1	1	1	1	1	1	1	1	1	1	1	1	1	2		1	1	1	1	1	1	150	1	3次	2	2	2	2	2	2	2
3231	张掖	甘州	上头闸	1	1969	46	2	2	2	2	1	2	2	2	2	2	1	1	1	1	1	1	1	1	1	1	1	1	1	1	1	2		1	1	1	1	1	1	150	1	3次	2	2	2	2	2	2	2
3232	张掖	甘州	前进	1	1971	44	2	2	2	2	1	2	2	2	2	1	1	1	1	1	1	1	1	1	1	1	1	1	1	1	1	2		1	1	1	1	1	1	150	1	3次	1	2	2	2	2	2	2
3233	张掖	甘州	中头闸	1	1964	51	2	2	2	2	1	2	2	2	2	1	1	1	1	1	1	1	1	1	1	1	1	1	1	1	1	2		1	1	1	1	1	1	150	1	3次	2	2	2	2	2	2	2
3234	张掖	甘州	上头闸	1	1971	44	2	2	2	2	1	2	2	2	2	1	1	1	1	1	1	1	1	1	1	1	1	1	1	1	1	2		1	1	1	1	1	1	150	1	3次	2	2	2	2	2	2	2
3235	张掖	甘州	上头闸	1	1989	26	2	2	2	2	1	2	2	2	2	1	1	1	1	1	1	1	1	1	1	1	1	1	1	1	1	2		1	1	1	1	1	1	150	1	3次	2	2	2	2	2	2	2
3236	张掖	甘州	郭家堡	1	1981	34	2	1	2	2	2	2	2	2	2	1	1	1	1	1	1	1	1	1	1	1	1	1	1	1	1	2		1	1	1	1	1	1	150	1	3次	2	2	2	2	2	2	2
3237	张掖	甘州	鸿信	1	1981	34	2	2	2	2	1	2	2	2	2	1	1	1	1	1	1	1	1	1	1	1	1	1	1	1	1	2		1	1	1	1	1	1	150	1	3次	2	2	2	2	2	2	2
3239	张掖	甘州	五座桥	1	1983	32	2	2	2	2	1	2	2	2	2	1	1	1	1	1	1	1	1	1	1	1	1	1	1	1	1	2		1	1	1	1	1	1	150	1	3次	2	2	2	2	2	2	2
3239	张掖	甘州	上头闸	1	1981	34	2	2	2	2	2	1	2	2	2	1	1	1	1	1	1	1	1	1	1	1	1	1	1	1	1	2		1	1	2	1	1	1	150	1	3次	2	2	2	2	2	2	2
3240	张掖	甘州	头号	1	1981	34	2	2	2	2	2	1	2	2	2	1	1	1	1	1	1	1	1	1	1	1	1	1	1	1	1	2		1	1	1	1	1	1	150	1	3次	2	2	2	2	2	2	2
3241	张掖	甘州	上头闸	1	1982	33	2	2	2	2	2	1	2	2	2	1	1	1	1	1	1	1	1	1	1	1	1	1	1	1	1	2		1	1	1	1	1	1	150	1	3次	2	2	2	2	2	2	2
3216	张掖	甘州	上四闸	1	1962	53	4	2	2	2	2	1	2	2	2	1	1	1	1	1	1	1	1	1	1	1	1	1	1	1	1	2		1	1	2	2	1	1		1	3	2	2	2	2	2	2	2
3214	张掖	甘州	上头闸	1	1964	51	2	2	2	2	2	1	2	2	2	1	1	1	1	1	1	1	1	1	1	1	1	1	1	1	1	2		1	1	2	2	1	1		1	3	2	2	2	2	2	2	2
3213	张掖	甘州	头号11	2	1967	48	2	2	2	2	2	1	2	1	2	1	1	1	1	1	1	1	1	1	1	1	1	1	1	2	1	2		1	1	2	2	1	1		1	3	2	2	2	2	2	2	2
3212	张掖	甘州	万家墩	1	1969	46	2	2	2	2	2	1	2	2	2	1	1	1	1	1	1	1	1	1	1	1	1	1	1	1	1	2		1	1	2	2	1	1		1	3	2	2	2	2	2	2	2
3211	张掖	甘州	洪信	1	1969	46	2	2	2	2	2	1	2	2	2	1	1	1	1	1	1	1	1	1	1	1	1	1	1	1	1	2		1	1	2	2	1	1		1	3	2	2	2	2	2	2	2
3210	张掖	甘州	庄墩	1	1969	46	2	2	2	2	2	1	2	2	2	1	1	1	1	1	1	1	1	1	1	1	1	1	1	1	1	2		1	1	2	2	1	1		1	3	2	2	2	2	2	2	2
3209	张掖	甘州	万家墩	1	1965	50	2	2	2	2	2	1	2	2	2	1	1	1	1	1	1	1	1	1	1	1	1	1	1	1	1	2		1	1	2	2	1	1		1	3	2	2	2	2	2	2	2
3208	张掖	甘州	万家墩	1	1969	46	2	2	2	2	2	1	2	2	2	1	1	1	1	1	1	1	1	1	1	1	1	1	1	1	1	2		1	1	2	2	1	1		1	3	2	2	2	2	2	2	2
3207	张掖	甘州	上四闸	1	1976	39	2	2	2	2	2	1	2	2	2	1	1	1	1	1	1	1	1	1	1	1	1	1	1	1	1	2		1	1	1	1	1	1		1	3	2	2	2	2	2	2	2
3206	张掖	甘州	上头闸	1	1967	48	2	2	2	2	2	1	2	2	2	1	1	1	1	1	1	1	1	1	1	1	1	1	1	1	1	2		1	1	1	1	1	1		1	3	2	2	2	2	2	2	2
3205	张掖	甘州	八一	1	1973	42	2	2	2	2	2	1	2	2	2	1	1	1	1	1	1	1	1	1	1	1	1	1	1	1	1	2		1	1	1	1	1	1		1	3	2	2	2	2	2	2	2
3204	张掖	甘州	二闸	1	1979	36	2	2	2	2	2	1	2	2	2	1	1	1	1	1	1	1	1	1	1	1	1	1	1	1	1	2		1	1	1	1	1	1		1	3	2	2	2	2	2	2	2
3203	张掖	甘州	八一	2	1956	59	2	2	2	2	2	1	2	2	2	1	1	1	1	1	1	1	1	1	1	1	1	1	1	1	1	2		1	1	1	1	1	1		1	3	2	2	2	2	2	2	2
3202	张掖	甘州	五桥	1	1967	48	2	2	2	2	2	1	2	2	2	1	1	1	1	1	1	1	1	1	1	1	1	1	1	1	1	2		1	1	1	1	1	1		1	3	2	2	2	2	2	2	2
3201	张掖	甘州	五座桥	1	1967	48	2	2	2	2	2	1	2	2	2	1	1	1	1	1	1	1	1	1	1	1	1	1	1	1	1	2		1	1	2	2	1	1		1	3	2	2	2	2	2	2	2
3200	张掖	甘州	八一	1	1977	38	2	2	2	2	2	1	2	2	2	1	1	1	1	1	1	1	1	1	1	1	1	1	1	1	1	2		1	1	2	2	1	1		1	3	2	2	2	2	2	2	2
3199	张掖	甘州	头号	2	1970	45	2	2	2	2	2	1	2	2	2	1	1	1	1	1	1	1	1	1	1	1	1	1	1	1	1	2		1	1	2	3	1	1		1	3	1	1	1	1	1	1	1
3198	张掖	甘州	上四闸	1	1976	39	2	2	2	2	2	1	2	2	2	1	1	1	1	1	1	1	1	1	1	1	2	1	2	1	2	2		1	1	2	3	1	1		1	3	1	1	1	1	1	1	1
3197	张掖	甘州	头号	2	1979	36	2	2	2	2	2	1	2	2	2	1	1	1	1	1	1	1	1	1	1	2	2	1	1	2	1	1		1	1	2	3	1	1		1	3	1	1	1	1	1	1	1
3196	张掖	甘州	万家墩	1	2003	12	2	2	2	2	2	1	2	2	2	1	1	1	1	1	1	1	1	1	1	2	2	1	2	1	1	2		1	1	2	3	1	1		1	3	1	1	1	1	1	1	1
3195	张掖	甘州	洪信	1	1973	42	2	2	2	2	2	1	2	2	1	1	1	1	1	1	1	1	1	1	1	2	2	1	2	1	1	2		1	1	2	3	1	1		1	3	1	1	1	1	1	1	1
3194	张掖	甘州	八一	1	1972	43	2	2	2	2	2	1	2	2	2	1	1	1	1	1	1	1	1	1	1	2	2	1	2	1	1	2		1	1	2	3	1	1		1	3	2	1	1	1	1	1	1
3193	张掖	甘州	八一	2	1954	61	2	2	2	2	2	1	2	2	2	1	1	1	1	1	1	1	1	1	1	2	2	1	2	1	1	2		1	1	2	3	1	1		1	3	1	1	1	1	1	1	1
3192	张掖	甘州	八一	2	1964	51	2	2	2	2	2	1	2	2	2	1	1	1	1	1	1	1	1	1	1	2	2	1	2	1	1	2		1	1	2	3	1	1		1	3	1	1	1	1	1	1	1
3191	张掖	甘州	万家墩	1	1967	48	2	2	2	2	2	1	2	2	2	1	1	1	1	1	1	1	1	1	1	2	2	1	2	1	1	2		1	1	2	2	1	1		1	3	1	1	1	1	1	1	1
3190	张掖	甘州	二闹	1	1997	18	2	2	2	2	2	1	2	2	2	1	1	1	1	1	1	1	1	1	1	2	2	1	2	1	1	1	2	1	1	2	3	1	1		1	3	1	1	1	1	1	1	1
3189	张掖	甘州	二闸	1	1988	27	2	2	2	2	2	1	2	2	2	1	1	1	1	1	1	1	1	1	1	2	2	1	2	1	1	2		1	1	2	3	1	1		1	3	1	1	1	1	1	1	1
3188	张掖	甘州	四闸	2	1986	29	2	2	2	2	2	1	2	2	2	1	1	1	1	1	1	1	1	1	1	2	2	1	2	1	1	2		1	1	2	3	1	1		1	3	1	1	1	1	1	1	1
3187	张掖	甘州	八一	2	1981	34	2	2	2	2	2	1	2	2	2	1	1	1	1	1	1	1	1	1	1	2	2	1	2	1	1	2		1	1	2	3	1	1		1	3	1	1	1	1	1	1	1
3186	张掖	甘州	前进	2	1974	41	2	2	2	2	2	1	2	2	2	1	1	1	1	1	1	1	1	1	1	2	2	1	2	1	1	2		1	1	2	3	1	1		1	3	1	1	1	1	1	1	1
3185	张掖	甘州	洪信	2	1974	41	2	2	2	2	2	1	2	2	2	1	1	1	1	1	1	1	1	1	1	2	2	1	2	1	1	2		1	1	2	3	1	1		1	3	1	1	1	1	1	1	1
3184	张掖	甘州	上四闸	1	1974	41	2	2	2	2	2	1	2	2	2	1	1	1	1	1	1	1	1	1	1	2	2	1	2	1	1	2		1	1	2	3	1	1		1	3	1	1	1	1	1	1	1
3183	张掖	甘州	上头闸	2	1986	29	2	2	2	2	2	1	2	2	2	1	1	1	1	1	1	1	1	1	1	2	2	1	2	1	1	2		1	1	2	3	1	1		1	3	1	1	1	1	1	1	1
3182	张掖	甘州	二闸	1	1909	106	2	2	2	2	2	1	2	2	2	1	1	1	1	1	1	1	1	1	1	2	2	1	2	1	1	2		1	1	2	3	1	1		1	3	1	1	1	1	1	1	1
3181	张掖	甘州	洪信	1	1973	42	2	2	2	2	2	1	2	2	2	1	1	1	1	1	1	1	1	1	1	2	2	1	2	1	1	2		1	1	2	3	1	1		1	3	1	1	1	1	1	1	1
3180	张掖	甘州	前进	2	1975	40	2	2	2	2	2	1	2	2	2	1	1	1	1	1	1	1	1	1	1	2	2	1	2	1	1	2		1	1	2	3	1	1		1	3	1	1	1	1	1	1	1
3179	张掖	甘州	五座桥	2	1999	16	2	2	2	2	2	1	2	2	2	1	1	1	1	1	1	1	1	1	1	2	2	1	2	1	1	2		1	1	2	3	1	1		1	3	1	1	1	1	1	1	1
3178	张掖	甘州	上头闸	1	1973	42	2	2	2	2	2	1	2	2	2	1	1	1	1	1	1	1	1	1	1	1	2	1	2	1	1	2		1	1	2	3	1	1		1	3	1	1	1	1	1	1	1
3177	张掖	甘州	五座桥	1	1973	42	2	2	2	2	2	1	2	2	2	1	1	1	1	1	1	1	1	1	1	2	2	1	2	1	1	2		1	1	2	3	1	1		1	3	1	1	1	1	1	1	1
3243	张掖	甘州	五座桥	1	1982	33	5	2	2	2	2	2	1	2	2	2	1	1	1	1	1	1	1	1	2	2	2	2	2	1	2	2		2	1	2	2	1	1	130	1	2	1	1	1	2	1	1	1
3243	张掖	甘州	郭家堡	1	1981	34	2	2	2	2	2	1	2	2	2	1	1	1	1	1	1	1	1	2	1	2	2	2	2	2	2	2		2	1	2	2	1	1	130	1	3	1	1	1	2	1	1	1
3244	张掖	甘州	河满	2	1982	33	2	2	2	2	2	1	2	2	2	1	1	1	1	1	1	1	1	2	1	2	2	2	2	2	2	2		2	1	2	2	1	1	130	1	3	1	1	1	1	1	1	1
3245	张掖	甘州	上四闸	1	1982	33	2	2	2	2	2	1	2	2	2	1	1	1	1	1	1	1	1	2	1	2	2	2	2	2	2	2		2	1	2	2	1	1	130	1	3	1	1	1	1	2	1	1
3246	张掖	甘州	洪信	1	1980	35	2	2	2	2	2	1	2	2	2	1	1	1	1	1	1	1	1	1	2	2	2	2	2	2	2	2		2	2	2	2	1	1	120	1	2	1	1	1	2	2	1	1
3247	张掖	甘州	万家墩	1	1982	33	2	2	2	2	2	1	2	2	2	1	1	1	1	1	1	1	1	2	2	2	2	2	1	2	2	2		2	1	2	2	1	1	130	1	3	2	2	2	2	1	1	1
3248	张掖	甘州	洪信	1	1981	34	2	2	2	2	2	1	2	2	2	1	1	1	1	1	1	1	1	2	1	2	2	2	2	2	2	2		1	1	2	2	1	1	120	1	2	2	1	1	1	3	1	1
3249	张掖	甘州	上四闸	1	1974	41	2	2	2	2	2	1	2	2	2	1	1	1	1	1	1	1	1	2	2	2	2	2	1	2	2	2		2	1	2	2	1	1	120	1	3	1	1	1	2	1	1	1
3250	张掖	甘州	五座桥	1	1982	33	2	2	2	2	2	1	2	2	2	1	1	1	1	1	1	1	1	2	2	1	2	2	2	2	2	2		2	1	2	2	1	1	130	1	5	1	1	1	1	1	1	1
3251	张掖	甘州	前进	1	1981	34	2	2	2	2	2	1	2	2	2	1	1	1	1	1	1	1	1	2	2	1	2	2	2	2	2	2		2	1	2	2	1	1	120	1	3	1	1	1	1	1	1	2
3252	张掖	甘州	头号	1	1980	35	2	2	2	2	2	1	2	2	2	1	1	1	1	1	1	1	1	2	1	2	2	2	2	2	2	2		2	1	2	2	1	1	130	1	3	2	1	1	2	1	1	2
3253	张掖	甘州	二闸	1	1987	28	2	2	2	2	2	1	2	2	2	1	1	1	1	1	1	1	1	2	2	2	2	2	1	2	2	2		2	1	2	2	1	1	130	1	3	1	1	1	1	1	1	1
3254	张掖	甘州	二闸	1	1982	33	2	2	2	2	2	1	2	2	2	1	1	1	1	1	1	1	1	2	2	2	2	2	1	2	2	2		2	1	2	2	1	1	120	1	3	1	1	1	1	1	1	1
3255	张掖	甘州	满佳	1	1978	37	2	2	2	2	2	1	2	2	2	1	1	1	1	1	1	1	1	2	1	2	2	2	2	2	2	2		2	1	2	2	1	1	120	1	2	1	1	1	2	1	1	1
3256	张掖	甘州	头号	1	1978	37	2	2	2	2	2	1	2	2	2	1	1	1	1	1	1	1	1	2	1	2	2	2	2	2	2	2		1	1	2	2	1	1	120	1	3	1	1	1	1	1	1	1
3259	张掖	甘州	上头闸	1	1981	34	2	2	2	2	2	1	2	2	2	1	1	1	1	1	1	1	1	2	2	2	2	2	1	2	2	2		2	1	2	2	1	1	120	1	2	1	1	1	1	1	1	1
3258	张掖	甘州	三闸	2	1998	17	2	2	2	2	2	2	1	3	3	2	2	1	1	1	2	2	2	2	2	1	1	1	2	1	1	2		2	1	1	2	1	1	140	1	1	2	2	1	1	1	2	1
3259	张掖	甘州	新乐	2	1998	17	1	2	2	2	2	2	1	3	3	1	2	1	2	1	2	2	2	2	2	1	1	2	1	2	1	2		1	1	1	2	1	1	180	1	1	2	2	2	2	2	2	2
3260	张掖	甘州	金安苑	1	1999	16	1	2	2	2	2	2	1	3	3	2	1	2	1	2	2	2	2	2	2	2	2	2	2	2	1	2		1	2	1	2	1	1	130	1	2	1	1	1	1	2	1	1
3261	张掖	甘州	明家城	1	1998	17	2	2	2	2	2	2	1	3	3	1	1	1	2	1	2	2	2	2	2	2	2	2	2	2	1	2		1	2	2	2	1	1	130	1	2	2	2	1	2	3	2	2
3262	张掖	甘州	平原堡	2	1999	16	1	2	2	2	2	2	1	3	3	2	1	1	1	2	2	2	2	2	2	2	2	2	2	2	1	2		1	1	1	2	1	1	100	1	1	4	4	4	4	4	2	2
3263	张掖	甘州	长沙门	1	1998	17	1	2	2	2	2	2	1	3	3	2	2	2	2	2	2	2	2	2	2	2	2	2	2	2	2	2		2	2	1	2	1	1	20	1	1	3	2	2	3	2	2	2
3264	张掖	甘州	东湖	1	1999	16	1	2	2	2	2	2	1	3	3	1	1	1	1	2	2	2	1	1	1	2	2	2	2	2	1	2		2	1	2	2	1	1	100	1	2	1	1	1	1	1	2	2
3265	张掖	甘州	长沙门	2	1999	16	1	2	2	2	2	2	1	3	3	1	1	1	1	1	1	1	2	2	2	1	1	2	1	1	2	2		1	1	2	2	1	1	110	1	1	1	1	2	2	1	1	2
3266	张掖	甘州	梁家墩	1	1999	16	2	2	2	2	2	2	1	3	3	2	1	1	2	1	2	2	2	2	2	2	2	1	2	2	1	2		2	1	2	2	1	1	175	1	2	2	3	2	1	1	1	1
3267	张掖	甘州	龙寨	2	1998	17	2	2	2	2	2	2	1	3	3	2	1	1	2	1	2	1	2	2	2	1	2	1	1	2	2	2		1	1	1	2	1	1	110	1	2	1	2	1	2	2	2	2
3268	张掖	甘州	北关	2	1998	17	2	2	2	2	2	2	1	3	3	2	2	1	2	2	1	2	2	2	2	2	2	2	2	1	1	2		1	1	1	2	1	1	180	1	2	2	2	2	2	2	2	2
3269	张掖	甘州	马站	1	1999	16	2	2	2	2	2	2	1	3	3	1	1	1	2	2	2	2	1	2	2	1	1	2	1	1	2	2		2	1	1	2	1	1	180	1		2	1	2	3	2	1	2
3270	张掖	甘州	交通巷	2	1999	16	1	2	2	2	2	2	1	3	3	2	1	1	1	2	2	2	2	2	1	2	2	2	2	2	2	2		1	1	2	2	1	1	120	2	3	2	2	2	3	2	2	2
3271	张掖	甘州	新区	1	1998	17	2	2	2	2	2	2	1	3	3	1	1	1	1	1	1	1	1	2	2	1	2	2	2	2	2	2		1	1	1	2	1	1	170	1	5	1	1	1	1	1	1	1
3272	张掖	甘州	长沙门	1	1998	17	1	2	2	2	2	2	1	3	3	1	1	1	1	2	2	2	2	2	1	2	1	2	2	2	2	2		1	1	1	3	1	1	174	1	3	3	2	3	3	2	4	4
3273	张掖	甘州	花寨	1	1998	17	2	2	2	2	2	2	1	3	3	1	1	1	1	1	1	2	2	2	2	1	2	2	1	2	1	1		1	1	1	3	1	1	147	1	5	2	4	1	1	4	4	2
3274	张掖	甘州	西景宛	1	1999	16	2	2	2	2	2	2	1	3	3	2	2	1	1	1	1	2	2	2	2	1	2	2	2	2	2	2		2	1	2	2	1	1	74	1	3	2	2	2	2	1	2	1
3275	张掖	甘州	新乐	1	1999	16	1	2	2	2	2	2	1	3	3	2	2	1	1	2	1	2	2	2	2	1	1	2	2	2	2	2		1	2	1	2	1	1		1	1	2	2	2	2	2	4	2
3276	张掖	甘州	安里闸	1	1999	16	2	2	2	2	2	2	1	3	3	2	2	1	1	2	2	2	2	2	2	1	2	2	2	2	2	2		1	2	1	3	1	1	20	1	3	2	2	2	2	2	2	1
3277	张掖	甘州	苗家堡	2	1999	16	2	2	2	2	2	2	1	3	3	2	2	1	1	2	2	2	2	2	2	2	2	2	2	2	2	2		1	1	1	3	1	2	90、120	1	3	2	2	2	2	2	2	2
3278	张掖	甘州	东街		1999	16	1	2	2	2	2	2	1		3	2	2	2	1	1	2	2	2	2	2	1	2	2	1	2	1	2		1	1	1	2	1	1	130	1	3	2	3	1	2	2	2	3
3278	张掖	甘州	东街	1	1999	16	1	2	2	2	2	2	1		3	1	2	1	2	2	2	2	2	2	2	1	1	1	2	2	2	2		1	2	2	2	1	1	30	1	3	2	3	1	2	2	2	3
3280	张掖	甘州	长沙门	1	1999	16	1	2	2	2	2	2	1	3	3	2	1	1	1	2	1	2	1	2	2	1	2	2	2	2	1	2		1	1	2	2	1	1	134	1	3	2	1	1	2	3	2	2
3281	张掖	甘州	甘泉	2	1999	16	1	2	2	2	2	2	1	3	3	2	2	1	1	2	2	2	2	2	2	2	1	2	1	2	1	2		1	1	1	3	2	1	134	1	3	4	4	1	3	4	2	1
3282	张掖	甘州		1	1999	16	1	2	2	2	2	2	1	3	3	2	2	2	1	2	1	2	2	2	2	2	2	1	2	2	2	2		1	1	1	2	2	1	120	1	2	3	3	3	3	3	3	3
3283	张掖	甘州	佛城	2	1999	16	1	2	2	2	2	2	1	3	3	1	2	2	1	1	2	2	2	2	2	2	1	2	2	2	1	2		2	2	2	2	2	1	120	1	3	2	2	2	2	2	1	1
3284	张掖	甘州	杨家寨	2	1998	17	2	2	2	2	2	2	1	3	3	1	2	1	1	1	1	1	1	2	2	2	1	1	1	2	2	1		2	2	1	3	1	1	90	1	3	2	1	2	1	2	2	1
3285	张掖	甘州		1	2000	15	1	2	2	2	2	2	1	3	3	2	1	1	1	2	2	2	2	2	2	2	1	2	2	2	1	2		1	1	1	2	1	1	180	1	2	2	2	2	2	2	1	2
3286	张掖	甘州		1	1998	17	1	2	2	2	2	1	1	5	3	1	1	2	1	2	2	2	1	2	2	2	1	1	2	2	2	2		1	1	1	2	1	1	180	1	3	3	3	3	3	3	2	2
3287	张掖	甘州	金安苑	1	1998	17	1	2	2	2	2	2	1	3	3	1	1	1	1	2	1	1	2	2	2	1	2	2	2	1	2	2		1	1	1	2	1	1	190	1	3	2	2	3	2	2	2	3
3288	张掖	甘州	小河	1	1998	17	2	2	2	2	2	2	1	3	3	1	1	1	1	1	1	1	1	2	1	2	1	2	1	2	2	2		2	1	1	2	1	2	01	1	2	1	1	2	2	2	1	1
3289	张掖	甘州	马站	2	1998	17	2	2	2	2	2	2	1	3	3	1	1	1	1	1	1	1	1	1	1	2	2	2	1	2	2	2		1	2	1	3	1	2	120	1	2	1	3	2	2	1	1	2
3290	张掖	甘州	东街	1	1998	17	1	2	2	2	2	2	1	3	3	2	2	2	2	2	2	2	2	2	1	2	2	2	2	2	2	2		1	2	1	2	2	1	120	1	2	4	4	4	4	4	4	4
3291	张掖	甘州	谢家湾	2	1998	17	2	2	2	2	2	2	1	3	3	2	1	1	1	1	2	2	2	2	2	2	2	2	2	2	1	2		1	1	1	2	1	1	90	1	1	2	2	1	1	2	1	2
3292	张掖	甘州	靖安	1	1997	18	2	2	2	2	2	2	1	3	3	2	2	1	1	2	2	2	1	2	2	2	2	2	2	2	1	2		1	1	1	2	2	1	34	1	3	2	2	2	2	3	1	2
3293	张掖	甘州	园艺	2	1998	17	2	2	2	2	2	2	1	3	3	2	1	2	2	2	2	1	2	2	1	2	1	2	2	2	1	2		1	1	2	2	1	1	120	1	2	2	2	3	3	3	2	3
3294	张掖	甘州	晨光	2	1999	16	2	2	2	2	2	2	1	3	3	2	1	1	1	1	2	1	2	2	1	1	2	2	2	2	1	2		2	1	2	2	1	2	130	1	3	2	2	2	2	2	3	2
3295	张掖	甘州		1	1998	17	2	2	2	2	2	2	1	3	3	1	1	1	1	1	1	1	1	2	2	1	1	1	1	2	2	2		1	1	2	2	2	1	150	1	3	1	1	2	2	1	1	1
3296	张掖	甘州	七九六	1	1998	17	1	2	2	2	2	2	1	3	3	2	2	2	2	2	2	2	2	2	2	2	2	2	2	1	2	2		1	2	2	2	2	2	120	2	3	3	3	3	3	3	3	3
3297	张掖	甘州	小河	2	1999	16	2	2	2	2	2	2	1	3	3	1	2	2	1	1	2	2	1	2	2	2	1	2	2	2	2	2		2	1	1	2	1	2	120	1	3	2	2	2	1	2	2	3
3298	张掖	甘州	张火	1	2000	15	1	2	2	2	2	2	1	3	3	1	2	2	1	2	2	2	2	2	2	2	2	2	2	2	1	2		2	1	2	2	1	1	150	1	4	2	2	2	2	3	2	2
3299	张掖	甘州	靖平	2	1999	16	2	2	2	2	2	2	1	3	3	1	2	1	1	1	2	2	2	2	2	1	1	2	1	2	2	2		1	1	2	2	1	2	130	1	4	2	3	2	3	2	2	2
3330	张掖	甘州	柳家寨	1	1998	17	2	2	2	2	2	2	1	3	3	1	1	1	1	1	2	2	2	2	2	1	2	2	2	2	2	2		1	1	1	2	1	1	140	1	2	1	1	1	1	1	1	1
3301	张掖	甘州	东湖	2	1999	16	1	2	2	2	2	2	1	3	3	2	1	2	1	1	2	2	2	2	2	1	1	2	1	2	2	2		1	1	2	2	1	1	120	1	2	2	2	1	2	2	2	2
3302	张掖	甘州	王母宫	2	1999	16	1	2	2	2	2	2	1	3	3	1	1	1	1	2	1	2	2	2	2	1	2	2	2	1	1	2		2	1	1	2	1	1	134	1	3	2	2	1	1	2	1	1
3303	张掖	甘州	金安苑	1	1998	17	2	2	2	2	2	2	1	3	3	1	1	1	1	1	1	2	2	2	2	1	1	2	1	2	2	2		1	1	1	2	1	1	160	1	3	4	4	4	4	4	4	4
3304	张掖	甘州	北街		1999	16	1	2	2	2	2	2	1	3	3	1	2	2	1	2	2	2	1	2	2	2	2	2	2	2	1	1		2	1	1	3	1	1	120	1	2	2	2	4	2	3	2	2
3305	张掖	甘州	小满	1	1998	17	2	2	2	2	2	2	1	3	3	2	2	2	1	1	2	1	1	2	1	2	2	2	1	2	2	2		2	1	1	2	2	1	120	1	3	2	2	1	2	2	2	1
3306	张掖	甘州	学校	1	1999	16	1	2	2	2	2	2	1	3	3	1	1	1	1	1	2	1	2	1	1	2	2	2	2	2	1	2		1	1	1	2	2	1	110	1	2	2	2	2	2	2	2	3
3307	张掖	甘州	东街	2	1998	17	1	2	2	2	2	2	1	3	3	2	2	1	2	2	2	2	2	2	1	1	2	2	2	2	1	2		1	1	1	2	1	1	140	1	3	4	4	4	4	4	4	4
3308	张掖	甘州	金安苑	2	1999	16	1	2	2	2	2	2	1	3	3	2	1	1	1	1	2	2	1	1	2	1	1	2	1	2	1	2		1	1	1	2	1	1	140	1	3	4	4	2	2	2	4	1
3309	张掖	甘州	东湖	2	2000	15	1	2	2	2	2	2	1	3	3	1	2	2	1	1	2	2	2	2	1	1	1	1	2	2	2	2		1	1	1	2	1	1	90、120	1	2	2	2	2	2	3	2	1
3310	张掖	甘州	北街	1	1999	16	1	2	2	2	2	2	1	3	3	1	1	1	1	1	2	2	2	2	2	2	2	2	2	2	1	1		2	2	1	1	2	1	80、120	1	一年1次	2	2	2	2	2	4	4
3311	张掖	甘州	北街	2	1999	16	1	2	2	2	2	2	1	3	3	1	1	1	1	1	1	1	1	2	2	1	1	2	1	2	2	2		1	1	1	1	1	1	120	1	3	1	1	1	1	2	1	2
3312	张掖	甘州	七九六	1	1999	16	1	2	2	2	2	2	1	3	3	1	1	1	1	1	1	1	1	2	2	1	1	2	1	2	2	2		1	1	1	2	1	1	120	1	3	2	3	3	3	3	2	2
3313	张掖	甘州	金安苑	2	1999	16	1	2	2	2	2	2	1	3	3	1	2	1	1	2	2	2	2	2	1	2	2	2	2	2	2	2		1	1	1	2	1	1	120	1	3	2	4	1	4	1	1	1
3314	张掖	甘州	黎明	1	1998	17	2	2	2	2	2	2	1	3	3	1	1	2	1	1	1	2	2	1	1	1	1	2	1	2	2	2		1	2	1	2	2	1	1.7	1	3	2	3	1	3	1	2	2
3315	张掖	甘州	金安苑	2	1999	16	1	2	2	2	2	2	1	3	3	1	1	1	1	1	1	1	1	1	2	1	2	1	2	2	2	2		1	1	1	2	1	1	120	1	3	2	2	1	3	2	2	2
3316	张掖	甘州	东湖	2	1999	16	1	2	2	2	2	2	1	3	3	1	2	1	1	2	1	2	2	1	2	2	2	2	2	2	2	2		1	1	1	2	1	1	120	1	3	1	2	2	3	3	2	2
3317	张掖	甘州	西站	1	1999	16	1	2	2	2	2	2	1	3	3	1	1	2	1	2	2	2	2	2	1	2	2	2	2	2	2	2		1	1	1	2	2	1	120	2	3	1	1	1	2	2	1	1
3319	张掖	甘州	西关	2	1998	17	1	2	2	2	2	2	1	3	3	1	1	1	1	2	1	2	2	2	2	2	1	2	2	2	1	2		1	1	1	2	1	1	90、120	1	3	2	2	2	3	2	2	1
3319	张掖	甘州	西街	1	1998	17	1	2	2	2	2	2	1	3	3	1	1	1	1	1	2	2	2	2	1	2	2	2	1	2	1	2		1	1	1	2	1	1	90、120	1		2	2	2	4	4	2	2
3320	张掖	甘州	嵺家堡	2	1998	17	2	2	2	2	2	2	1	3	3	2	2	2	1	1	2	2	2	2	2	1	2	2	1	2	2	2		2	1	1	2	1	1	90	1	3	1	2	1	1	2	2	1
3321	张掖	甘州	王母宫	2	1999	16	1	2	2	2	2	2	1	3	3	2	2	2	1	1	2	2	1	2	2	2	1	2	1	2	2	2		2	1	1	2	1	1	120	1	3	1	2	2	2	2	1	1
3322	张掖	甘州	金安苑	1	1999	16	2	2	2	2	2	2	1	3	3	1	1	2	1	2	2	2	2	1	1	1	2	2	2	2	2	2		2	1	1	2	1	1	140	1	3	2	2	1	2	2	2	2
3323	张掖	甘州	党案	2	1999	16	2	2	2	2	2	2	1	3	3	1	1	1	1	1	1	2	2	2	2	1	1	2	1	1	1	2		2	1	1	2	1	1	120	1	3	2	2	1	1	1	1	2
3324	张掖	甘州	东街	2	1999	16	1	2	2	2	2	2	1	3	3	1	1	1	1	1	1	1	1	1	1	1	1	2	1	2	2	2		1	1	1	2	1	1	80、190	1	3	1	2	1	1	3	1	2
3325	张掖	甘州	东街	1	1999	16	1	2	2	2	2	2	1	3	3	1	1	1	1	1	1	1	2	1	1	1	1	2	2	2	2	2		1	2	2	2	1	1	140	1		1	1	2	2	2	2	2
3326	张掖	甘州	安里闸	2	1999	16	2	2	2	2	2	2	1	3	3	2	2	1	1	1	1	2	1	2	2	2	2	2	1	2	1	2		1	1	1	2	1	1	80、110	1	3	2	2	2	1	1	2	2
3327	张掖	甘州	西六	2	1999	16	2	2	2	2	2	2	1	3	3	2	1	1	1	1	2	2	2	2	2	1	2	2	1	2	1	2		1	2	1	2	1	1	120	1	2	1	2	1	2	2	2	2
3328	张掖	甘州	东湖	2	1999	16	1	2	2	2	2	2	1	3	3	1	1	1	1	1	1	1	1	2	2	1	1	2	1	2	2	2		1	2	1	2	1	1	120	1	2	2	2	2	2	2	2	2
3329	张掖	甘州		2	1999	16	1	2	2	2	2	2	1	3	3	2	2	2	1	2	2	2	2	2	1	2	1	2	1	2	1	2		2	1	2	2	1	1	120	1	2	2	2	2	2	2	2	2
3330	张掖	甘州	王母宫	2	1999	16	1	2	2	2	2	2	1	3	3	2	2	1	1	2	2	2	2	2	1	2	2	2	2	2	1	2		1	1	1	2	1	1	150	1	3	2	3	2	2	2	2	1
3331	张掖	甘州	西街	1	1998	17	1	2	2	2	2	2	1	3	3	2	1	2	2	2	1	2	1	1	1	2	1	1	2	2	2	2		1	1	1	2	1	1	90、140	1	3	2	2	1	2	2	2	1
3332	张掖	甘州	东街	2	1999	16	1	2	2	2	2	2	1	3	3	1	1	1	2	2	2	1	2	2	2	2	2	2	2	2	1	2		2	1	1	3	1	1	160	1	2	2	2	2	2	1	2	2
3333	张掖	甘州	北环路	2	1999	16	1	2	2	2	2	2	1	3	3	1	2	2	2	1	1	2	2	2	2	1	2	2	2	2	2	2		2	2	1	2	2	1	120	1	2	1	2	2	2	2	2	2
3334	张掖	甘州	王母宫	1	1999	16	1	2	2	2	2	2	1	3	3	1	2	1	1	2	2	1	1	1	2	1	1	2	2	2	2	2		1	1	1	2	1	1	160	1	3	1	1	1	1	1	2	1
3335	张掖	甘州	长沙门	2	1999	16	1	2	2	2	2	2	1	3	3	1	2	1	1	2	2	2	2	1	2	1	2	2	2	2	2	2		1	1	1	2	1	1	90、150	1	3	2	4	1	2	2	2	1
3336	张掖	甘州	西街	1	1999	16	1	2	2	2	2	2	1	3	3	1	1	1	1	1	2	2	1	2	2	1	2	2	2	1	2	2		1	1	1	2	2	1	120	1	3	1	1	2	2	1	1	2
3339	张掖	甘州		2	1999	16	1	2	2	2	2	2	1	3	3	2	2	2	1	1	2	1	2	2	2	2	2	1	2	2	2	2		1	1	1	2	1	1	90、120	2	3	3	3	2	2	3	3	3
3338	张掖	甘州	市场	1	1999	16	1	2	2	2	2	2	1	3	3	1	2	2	1	2	2	1	2	1	2	2	2	2	2	2	2	2		1	1	1	2	1	1	120	1	2	2	2	2	2	2	2	2
3339	张掖	甘州	东街	2	1999	16	1	2	2	2	2	2	1	3	3	2	1	1	1	2	2	2	1	2	1	1	2	1	1	2	1	2		2	1	1	2	1	1	150	1	4	2	2	1	2	2	2	2
3340	张掖	甘州	南街	2	2000	15	1	2	2	2	2	2	1	3	3	1	1	2	1	2	1	1	2	2	2	1	2	2	2	2	1	2		2	1	1	2	1	1	140	1	4	1	3	2	3	2	2	2
3341	张掖	甘州	张火	1	1999	16	1	2	2	2	2	2	1	3	3	2	2	2	2	2	2	2	2	2	2	2	2	2	2	1	2	2		2	1	1	2	1	1	90	1	4	4	4	4	4	4	4	4
3340	张掖	甘州	长沙门	2	1999	16	2	2	2	2	2	2	1		3	2	2	1	1	1	2	1	1	1	2	1	2	2	2	2	2	2		1	2	1	3	1	1	20	1		4	4	4	4	4	4	4
3343	张掖	甘州	东湖	1	1998	17	2	2	2	2	2	2	1	3	3	1	2	1	2	2	2	2	2	2	1	2	2	2	2	2	1	1		1	1	1	2	1	1	120	1	2	1	1	2	2	4	2	1
3344	张掖	甘州	西来寺	1	1999	16	2	2	2	2	2	2	1	3	3	1	1	1	1	1	1	1	1	2	2	1	1	2	2	2	1	2		2	1	1	2	1	1	20	1	3	1	1	1	1	2	1	1
3345	张掖	甘州	北街	1	1998	17	1	2	2	2	2	2	1	3	5	2	2	2	2	2	2	2	2											1	1	1	2	1	1	20	1	3	3	3	2	3	2	4	4
3346	张掖	甘州	八一	1	1965	50	2	2	2	2	2	1	2	2	2	1	1	1	1	2	2	2	1	1	1	2	2	2	1	1	2	2		2	2	1	3	1	1		1		2	2	1	1	2	2	2
3347	张掖	甘州	万家墩	1	1977	38	2	2	2	2	2	1	2	2	2	1	1	1	1	1	1	1	1	2	2	2	1	2	2	2	2	2		2	1	1	3	1	1		1	3	1	1	1	2	1	1	1
3348	张掖	甘州	洪信	1	1967	48	2	2	2	2	2	1	2	2	2	1	1	1	1	2	1	2	1	2	2	2	2	2	2	2	2	2		1	1	2	2	1	1	8.7	1	2	1	3	2	2	2	1	1
3349	张掖	甘州	郭家堡	1	1976	39	2	2	2	2	2	2	2	2	2	1	1	1	1	1	1	1	1	2	1	2	1	2	2	1	2	2		2	1	1	2	1	1	180	1	1	1	1	1	2	1
3350	张掖	甘州	万家墩	1	1978	37	2	2	2	2	2	1	2	2	2	1	1	1	1	1	1	1	1	2	2	1	1	2	1	2	2	2		2	1	1	2	1	1	180	1	1	1	1	2	2	1	1	2
3351	张掖	甘州	问满	1	1974	41	2	2	2	2	2	1	2	2	2	1	1	1	1	1	1	1	1	2	2	1	1	1	1	2	2	2		2	1	2	2	1	1	150	1		2	1	1	2	2	1	1
3352	张掖	甘州	上四闸	1		2015		2	2	2	2	1	2	2	2	2	2	1	1	2	2	2	2	1	1	2	2	2	2	2	1	2		1	2	1	2	1	1	139	1	3	2	2	2	2	2	2	2
3353	张掖	甘州	金安苑	1	1999	16	1	2	2	2	2	2	1	3	3	1	2	1	1	2	1	2	2	2	1	1	2	2	2	2	1	2		1	1	2	2	1	1	130	2	2	2	3	2	3	1	2	2
3354	张掖	甘州	交通巷	2	1999	16	1	2	2	2	2	2	1	3	3	2	2	1	1	2	2	2	2	2	2	2	1	2	1	2	1	2		2	2	1	2	1	1	50	1	3	2	1	2	2	2	2	1
3355	张掖	甘州	长沙门	1	1999	16	1	2	2	2	2	2	1	2	3	1	2	2	2	2	2	2	2	1	2	2	2	2	2	2	2	2		2	1	2	2	1	1	20	1	3	4	4	4	4	4	4	4
3357	张掖	甘州	交通巷	1	1999	16	1	2	2	2	2	2	1	3	3	2	2	2	2	2	2	2	2	2	2	2	2	2	2	2	2	1		2	1	2	2	1	1	90	1	3	4	4	4	4	4	4	4
3358	张掖	甘州	税亭	2	2000	15	1	2	2	2	2	2	1	3	3	1	1	1	1	1	1	1	1	2	2	1	1	2	2	1	1	2		1	1	1	2	2	1	20	1	2	4	2	1	2	1	2	2
3360	张掖	甘州	佛城	2	1999	16	1	2	2	2	2	2	1	3	3	2	2	2	1	2	2	2	2	2	1	2	2	2	2	2	2	2		2	2	1	2	1	1	20	1	3	2	2	2	2	3	2	2
3361	张掖	甘州	金安苑	1	1998	17	2	2	2	2	2	2	1	3	3	1	2	2	2	2	2	2	2	2	2	2	2	2	2	2	2	1		2	1	2	2	1	1	90	1	2	2	3	3	3	2	2	2
3362	张掖	甘州	八一	2	1964	51	2	2	2	2	2	1	2	2	2	1	1	1	1	2	1	1	2	2	2	2	1	2	1	2	2	2		1	1	2	2	1	1		1		1	1	1	1	1	1	2
3363	张掖	甘州	郭家堡	1	1976	39	2	2	2	2	2	1	2	2	2	1	1	1	1	1	1	1	1	2	1	2	2	2	2	2	2	2		1	1	1	2	1	1	18	1	2	1	1	1	1	1	1	2
3364	张掖	甘州	上头闸	1	1976	39	2	2	2	2	2	2	2	2	2	1	1	1	1	1	1	1	1	2	1	2	1	2	1	2	1	2		2	1	1	2	1	1	18	1	2	1	1	1	1	1	1	2
3365	张掖	甘州	八一	1	1977	38	2	2	2	2	2	2	2	2	2	1	1	1	1	1	1	1	1	1	1	1	2	2	2	2	2	2		1	1	2	2	1	1		1	3	1	1	1	1	1	1	1
3366	张掖	甘州	郭家堡	1	1973	42	2	2	2	2	2	1	2	2	2	1	1	1	1	1	1	1	1	2	1	2	2	2	2	2	2	2		2	1	2	2	1	2		2		1	1	1	2	2	1	1
3367	张掖	甘州	洪信	1	1963	52	2	2	1	2	2	2	2	2	2	1	1	1	1	1	1	1	1	2	2	1	1	2	2	1	2	2		2	1	1	2	1	1		2		2	2	2	2	2	2	1
3368	张掖	甘州	八一	1	1977	38	2	2	2	2	2	1	2	2	2	1	1	1	1	1	1	1	1	2	1	2	2	2	2	2	2	2		1	2	1	2	1	1	18	1	2	1	1	1	1	1	1	1
3369	张掖	甘州	上头闸	1	1982	33	2	2	2	2	2	1	2	2	2	1	1	1	1	1	1	1	1	2	1	1	1	2	2	2	2	2		2	1	1	3	1	1		1		1	1	1	1	1	1	1
3370	张掖	甘州	河满	1	1993	22	2	2	2	2	2	2	1	1	2	1	1	1	1	1	1	1	1	2	2	1	1	1	1	2	2	2		2	1	1	2	1	1	18	1	2	1	1	1	1	1	1	1
3370	张掖	甘州	庄墩	1	1975	40	2	2	2	2	2	2	1	2	2	1	1	1	1	1	1	1	1	2	2	2	1	2	1	2	2	2		2	2	2	3	1	1		1		1	1	1	1	1	1	1
3372	张掖	甘州	五座桥	1		2015	1	2	2	2	2	1	2	2	2	2	1	1	1	2	2	2	2	2	2	1	1	2	2	2	2	1		2	1	2	2	1	1	18.7112	1		1	2	1	2	1	1	1
3373	张掖	甘州	郭家堡	1	1978	37	2	2	2	2	2	1	2	2	2	1	1	1	1	1	1	1	1	1	1	2	2	2	2	1	2	2	1	1	1	2	2	1	1	130	1	3	1	2	1	1	1	1	1
3374	张掖	甘州	郭家堡	2	1974	41	2	2	2	2	2	1	2	2	2	1	1	1	1	1	1	1	1	1	1	2	2	2	2	2	2	2	1	1	1	2	3	1	1	120	1	3	1	1	1	1	2	2	2
3375	张掖	甘州	郭家堡	2	1990	25	2	2	2	2	2	2	2	2	2	1	1	1	1	1	2	1	1	1	1	1	2	2	2	2	2	2	1	1	2	1	3	1	1	160	1	3	1	1	1	2	2	2	2
3376	张掖	甘州		1	1959	56	2	1	2	2	2	1	2	2	2	1	1	1	1	1	1	1	1	1	1	2	2	1	2	2	2	2	1	2	1	3	2	2	1	120	1	3	2	1	2	2	3	2	2
3377	张掖	甘州	万家噋	2	1983	32	2	2	2	2	2	1	1	2	2	1	1	1	1	1	1	1	1	1	1	2	2	2	2	2	2	2	1	1	1	1	2	1	1	120	2		2	1	2	3	2	2	2
3378	张掖	甘州		2	1960	55	2	2	2	1	2	1	2	2	2	1	1	1	1	1	1	1	1	2	1	2	2	2	2	2	2	2	1	1	1	2	2	1	1	120	1	3	1	1	2	1	2	1	2
3379	张掖	甘州		1	1970	45	2	2	1	2	2	1	2	2	2	1	1	1	1	1	1	1	1	2	1	1	2	2	2	2	2	2	1	1	1	2	3	1	1	140	1	3	1	2	3	2	2	2	2
3380	张掖	甘州	万家噋	2	1979	36	2	2	2	2	2	2	2	2	2	1	1	1	1	1	1	1	1	2	1	2	2	2	2	2	2	2	1	1	1	3	2	1	1	140	1	3	1	2	2	2	2	2	2
3381	张掖	甘州	万家噋	2	1993	22	2	2	2	2	2	1	2	2	2	1	1	1	1	1	1	1	1	2	1	2	2	2	2	1	2	2	1	1	1	2	3	1	1	140	1	2	1	2	2	1	2	2	2
3382	张掖	甘州	万家噋	2	1965	50	2	2	2	2	2	1	2	2	2	1	1	1	1	1	2	1	1	1	1	2	2	1	2	2	2	2	1	1	1	2	3	2	2	120	1	3	2	2	1	1	2	2	2
3383	张掖	甘州		2	1996	19	2	2	2	2	2	1	2	2	2	2	2	1	1	1	1	1	1	2	1	2	2	2	2	2	2	2	2	1	2	1	3	1	1		1	3	1	1	2	3	2	2	1
3384	张掖	甘州	万家噋	1	1955	60	2	2	2	2	2	1	2	2	2	1	1	1	2	1	1	1	2	2	1	2	2	2	2	2	2	2	1	2	1	1	2	1	1	大于160	1	3	1	2	3	1	3	1	2
3385	张掖	甘州	万家噋	1	1949	66	2	1	2	2	2	1	1	2	2	2	1	1	1	1	1	2	1	1	1	2	2	2	2	2	2	2	1	1	1	1	3	1	1	150 80	1	3	1	2	1	1	2	2	2
3386	张掖	甘州	洪信	2	1995	20	2	2	2	2	2	2	2	2	2	1	1	1	1	1	1	1	1	1	1	2	2	2	2	1	2	2	1	1	2	3	3	2	1	150	1	3	1	2	2	3	2	2	2
3387	张掖	甘州	洪信	2	1995	20	2	2	2	2	2	1	2	2	2	1	2	1	1	1	1	1	1	1	1	2	2	2	1	2	2	2	1	1	1	3	3	1	1		1		1	1	3	2	2	2	2
3388	张掖	甘州	洪信	1	1953	62	2	2	2	2	2	1	2	2	2	1	1	1	1	2	1	2	1	2	1	2	2	2	2	2	2	2	1	1	1	2	1	1	1		2	3	1	2	3	2	2	2	2
3389	张掖	甘州	洪信	1	1973	42	2	2	2	1	2	1	2	2	2	2	2	1	1	1	1	1	1	1	1	2	2	2	2	2	2	2	1	1	1	2	3	1	2	120	1	3	1	1	2	2	2	2	2
3390	张掖	甘州	洪信	1	1970	45	2	2	2	2	2	1	2	2	2	2	1	1	1	1	1	1	1	1	1	2	2	2	2	2	2	2	1	1	1	2	3	1	1	160	1	3	1	1	2	2	2	2	3
3391	张掖	甘州		1	1987	28	2	2	2	2	2	1	2	2	2	2	1	2	1	1	1	1	1	2	2	2	2	2	2	1	2	2	2	1	1	1	1	1	1	120	1	3	1	2	3	2	2	2	2
3392	张掖	甘州	洪信	2	1969	46	2	2	2	2	2	1	2	2	2	1	1	1	1	1	1	1	1	2	1	2	2	2	2	2	2	2	1	1	2	2	3	1	1	120	1	3	1	2	2	3	1	2	2
3393	张掖	甘州	洪信	2	1973	42	2	2	2	2	2	1	2	2	2	1	2	1	1	1	1	1	1	2	1	2	2	2	2	2	2	2	1	2	1	3	3	1	1	120	1		1	2	2	2	2	2	2
3394	张掖	甘州		2	1951	64	2	1	2	2	2	1	2	2	2	1	1	1	1	1	1	2	1	1	1	2	2	2	2	2	2	2	1	1	1	3	2	1	1	140	1	3	1	2	2	2	2	2	2
3395	张掖	甘州	洪信	1	1974	41	2	2	2	2	2	1	2	2	2	1	1	1	1	2	2	1	1	1	1	1	2	2	2	2	2	2	1	1	1	3	2	1	1	140	1	3	1	2	3	2	2	2	3
3396	张掖	甘州		2	1972	43	2	2	2	2	2	1	2	2	2	1	1	1	1	1	1	1	1	1	1	2	2	2	2	2	2	2	1	1	1	1	3	2	1	140	1	3	1	2	1	2	3	2	2
3397	张掖	甘州	二闸	1	1973	42	2	2	1	2	2	1	2	2	2	1	1	1	1	1	2	1	1	1	1	2	2	2	2	1	2	2	2	1	1	3	2	1	1	120	1	2	2	2	1	2	1	2	2
3398	张掖	甘州	二闸	1	1972	43	3	2	2	2	2	1	2	2	2	1	1	1	1	1	1	2	1	1	1	2	2	2	2	2	2	2	1	1	2	1	3	1	2		1		2	2	1	1	2	1	2
3399	张掖	甘州	二闸	1	1975	40	2	2	2	2	2	1	1	2	2	1	1	1	1	1	1	1	1	1	1	2	2	2	2	2	2	2	1	1	1	1	2	1	1	大于160	1	3	2	2	2	2	2	2	2
3400	张掖	甘州	二闸	1	1936	79	2	1	2	1	2	1	2	2	2	1	1	1	1	1	1	1	1	1	1	1	2	2	2	2	2	2	1	1	1	1	2	1	1	150 80	1		2	2	3	2	2	2	1
3401	张掖	甘州	二闸	1	1996	19	2	2	2	2	2	2	2	2	2	1	1	2	1	1	1	1	1	1	1	2	1	2	2	2	2	2	1	1	1	3	3	1	1	150	1	3	1	2	1	2	2	2	2
3402	张掖	甘州		1	1996	19	2	2	2	2	2	2	2	2	2	2	1	1	1	2	1	1	1	1	1	2	2	2	2	1	2	2	1	1	1	3	3	1	1		1	3	3	2	3	2	2	2	2
3403	张掖	甘州	二闸	1	1994	21	2	2	2	2	2	2	2	2	2	1	1	1	2	1	1	1	1	1	1	2	2	2	2	2	2	2	1	1	1	2	1	2	1		1	3	2	2	2	2	3	2	2
3404	张掖	甘州	二闸	2	1985	30	2	2	2	2	2	2	2	2	2	2	1	1	1	1	1	1	1	1	1	2	2	2	2	2	2	2	1	1	1	2	3	1	1	120	2	3	1	2	1	2	2	2	2
3405	张掖	甘州		1	1984	31	2	2	2	2	2	1	2	2	2	1	1	1	1	2	1	1	1	1	1	2	2	2	2	2	2	2	1	1	2	3	3	1	1		1		1	1	1	2	2	2	2
3406	张掖	甘州	二闸	1	1979	36	2	2	2	2	2	1	2	2	2	2	1	1	1	1	1	1	1	1	1	2	2	2	2	2	2	2	1	1	1	2	2	1	2		1	3	1	2	3	2	2	2	3
3407	张掖	甘州		1	1968	47	2	2	2	2	2	1	2	2	2	1	1	2	1	1	1	1	1	1	1	2	2	2	2	1	2	2	1	1	1	2	2	2	1	80 140	1	3	1	2	3	3	2	2	2
3408	张掖	甘州	二闸	2	1965	50	2	2	2	2	2	1	2	2	2	2	1	2	1	1	1	1	1	1	1	2	2	2	2	2	2	2	1	1	1	2	1	2	1	75 130	2	3	2	3	3	2	2	1	2
3409	张掖	甘州	五座桥	2	1975	40	2	2	2	2	2	1	2	2	2	2	1	2	1	2	1	2	2	1	2	2	2	1	2	2	2	2	1	1	1	2	2	1	1	90 140	1	3	2	2	3	2	2	2	2
3410	张掖	甘州	五座桥	2	1979	36	2	2	2	2	2	2	2	2	2	2	1	1	1	1	1	1	1	1	1	2	2	2	2	2	2	2	1	1	1	3	2	2	1	85 150	1		2	2	2	2	2	2	2
3411	张掖	甘州	五座桥	2	1997	18	2	2	2	2	2	2	2	2	2	1	1	2	1	1	1	1	1	1	1	2	2	2	2	2	2	2	1	1	1	2	2	1	1	80 160	1	3	1	2	2	2	3	2	3
3412	张掖	甘州	万家噋	1	1959	56	2	2	2	2	2	1	2	2	2	1	1	2	1	1	1	1	1	1	1	2	2	2	2	2	2	2	1	1	1	2	2	1	1		1	3	1	2	2	1	2	1	2
3413	张掖	甘州	五座桥	2	1968	47	2	2	2	2	2	1	2	2	2	1	2	1	1	1	1	1	1	1	1	2	2	2	2	2	2	2	1	1	1	3	3	2	1	70 140	1	3	1	2	1	2	2	2	2
3414	张掖	甘州	五座桥	2	1992	23	2	2	2	2	2	2	1	2	2	1	1	1	1	1	1	1	1	1	1	2	2	2	2	2	2	2	1	1	1	1	2	1	1	110180	1	3	1	2	1	2	2	2	2
3415	张掖	甘州	五座桥	2	1995	20	2	2	2	2	2	2	2	2	2	1	1	1	1	1	1	1	1	1	1	2	2	2	2	2	2	2	2	1	1	1	1	1	1	85 145	1	3	2	3	2	2	1	2	2
3416	张掖	甘州		2	1996	19	2	2	2	2	2	2	2	2	2	1	1	1	1	1	1	1	1	1	1	2	2	2	2	2	2	2	1	1	1	2	3	2	1	140	1	3	1	2	2	2	2	2	2
3417	张掖	甘州	五座桥	1	1953	62	2	2	2	2	2	1	2	2	2	1	1	1	2	1	1	1	1	1	1	2	2	2	2	2	2	2	1	2	2	2	2	2	1		1	3	1	2	2	2	3	1	2
3418	张掖	甘州		2	1972	43	2	2	2	2	2	1	2	2	2	1	1	2	1	2	1	2	1	1	1	2	2	2	2	1	2	2	1	1	1	2	2	2	1	130	2	3	1	2	2	2	2	2	2
3419	张掖	甘州	五座桥	2	1982	33	2	2	2	2	2	1	2	2	2	1	1	1	1	1	1	1	2	1	1	2	2	2	2	2	2	2	1	1	1	1	2	1	2		1	3	1	2	3	2	2	2	2
3420	张掖	甘州	五座桥	1	1982	33	2	2	2	2	2	1	2	2	2	1	1	1	1	1	2	1	1	1	1	2	1	2	2	2	2	2	2	1	1	2	3	2	1	120	1		1	2	2	3	2	2	3
3421	张掖	甘州	五座桥	1	1974	41	2	2	2	2	2	1	2	2	2	1	2	1	1	1	1	1	1	1	1	1	2	2	1	2	2	2	1	1	1	1	2	1	1		1	3	1	1	2	2	2	2	2
3422	张掖	甘州	万家噋	1	1982	33	2	2	2	2	2	1	2	2	2	1	1	1	1	2	1	1	1	1	2	2	2	2	2	2	2	2	1	1	1	2	3	1	1	110	1	3	1	2	2	2	1	2	2
3423	张掖	甘州	五座桥	2	1975	40	2	2	2	2	2	1	2	2	2	1	1	1	1	1	1	2	1	1	1	2	2	2	2	2	2	2	1	1	1	1	2	2	1	130	1	3	1	2	2	2	2	2	2
3424	张掖	甘州	五座桥	1	1986	29	2	2	2	2	2	1	2	2	2	1	1	2	1	1	1	1	1	1	1	2	2	2	2	2	2	2	1	1	1	2	3	1	1	120	1	3	1	2	1	2	2	2	2
3217	张掖	甘肃	二闸	2	1969	46	2	2	2	2	2	1	2	2	2	1	1	1	1	1	1	1	1	1	1	1	1	1	1	1	1	2		1	1	2	1	1	1	150	1	3次	2	2	2	2	2	2	2
3088	张掖	不规	双塔	1	1978	37	2	2	2	2	2	1	2	2	2	1	2	1	1	1	2	2	2	2	2	2	1	2	2	2	2	2		1	1	2	2	1	1	160	1	3	2	2	1	1	2	2	2
3065	张掖			1	1975	40	1	2	2	2	2	1	2	3	4	1	2	1	1	2	2	2	2	1	2	2	2	2	2	2	2	2		1	1	3	3	1	1		1	3	1	1	1	1	1	1	1
3092	张掖			1	1978	37		2	2	2	2	1	2			1	1	1	1	1	1	1	1	2	2	2	2	2	2	2	2	2		1	1	2	2	1	1		2		1	1	1	1	1	1	1
1788	武威	凉州		1	1951	64	2	2	1	2	2	2	2	1	2	1	1	1	1	1	1	1	1	2	2	1	2	2	1	2	2	2		1	1	3	3	1	1	160	1	3	1	1	1	1	1	1	1
1789	武威	凉州		1	1990	25	2	2	2	2	2	2	1	3	1	1	1	1	1	1	1	1	1	1	2	1	2	2	1	2	2	2		1	1	3	3	1	1	130	1	2	2	2	1	1	1	1	1
1789	武威	凉州		1	1990	25	2	2	2	2	2	2	1	3	1	1	1	1	1	1	1	1	1	1	2	1	2	2	1	2	2	2		1	1	3	3	1	1	130	1	2	2	2	1	1	1	1	1
1790	武威	凉州		1	1982	33	1	2	2	2	2	2	1	4	1	1	2	2	1	2	2	1	1	1	1	2	1	2	1	2	1	2		2	1	2	1	2	1		1		2	2	1	1	3	2	1
1790	武威	凉州		1	1982	33	1	2	2	2	2	2	1	4	1	1	2	2	1	2	2	1	1	1	1	2	1	2	1	2	1	2		2	1	2	1	2	1		1		2	2	1	1	3	2	1
1791	武威	凉州		2	1997	18	2	2	2	2	2	2	1	3	3	2	1	1	1	1	1	1	1	2	2	2	2	2	2	2	1	2		1	2	3	3	1	1		1		1	1	1	1	2	1	1
1791	武威	凉州		2	1997	18	2	2	2	2	2	2	1	3	3	2	1	1	1	1	1	1	1	2	2	2	2	2	2	2	1	2		1	2	3	3	1	1		1		1	1	1	1	2	1	1
1792	武威	凉州		2	1995	20	2	2	2	2	2	2	1	3	3	2	1	1	1	1	1	1	1	2	2	2	2	1	1	2	2	2		2	1	2	2	2	1		1		1	1	2	1	2	2	2
1792	武威	凉州		2	1995	20	2	2	2	2	2	2	1	3	3	2	1	1	1	1	1	1	1	2	2	2	2	1	1	2	2	2		2	1	2	2	2	1		1		1	1	2	1	2	2	2
1793	武威	凉州		2	1961	54	2	2	1	1	2	2	2	1	4	2	2	2	1	2	1	1	2	1	1	2	2	2	2	2	1	2		1	1	3	3	1	1		1		1	2	1	1	1	1	1
1793	武威	凉州		2	1961	54	2	2	1	1	2	2	2	1	4	2	2	2	1	2	1	1	2	1	1	2	2	2	2	2	1	2		1	1	3	3	1	1		1		1	2	1	1	1	1	1
1794	武威	凉州		1	1993	22	1	2	2	2	2	2	1	4	3	2	1	1	1	1	1	2	1	1	1	1	2	2	1	2	2	2		1	2	1	2	1	1	120	1	3	1	1	1	1	3	2	2
1794	武威	凉州		1	1993	22	1	2	2	2	2	2	1	4	3	2	1	1	1	1	1	2	1	1	1	1	2	2	1	2	2	2		1	2	1	2	1	1	120	1	3	1	1	1	1	3	2	2
1795	武威	凉州		1	1961	54	1	2	2	2	2	2	1	3	5	2	2	2	1	1	1	2	1	2	2	2	2	1	1	1	2	2		2	2	2	3	1	2	90-120	1		1	1	1	2	2	2	2
1795	武威	凉州		1	1961	54	1	2	2	2	2	2	1	3	5	2	2	2	1	1	1	2	1	2	2	2	2	1	1	1	2	2		2	2	2	3	1	2	90-120	1		1	1	1	2	2	2	2
1796	武威	凉州		1	1998	17	2	2	2	2	2	2	1	3	3	2	1	1	1	1	1	2	1	2	2	1	2	2	1	2	2	2		1	1	3	3	1	1		1		1	4	4	3	2	2	1
1796	武威	凉州		1	1998	17	2	2	2	2	2	2	1	3	3	2	1	1	1	1	1	2	1	2	2	1	2	2	1	2	2	2		1	1	3	3	1	1		1		1	4	4	3	2	2	1
1797	武威	凉州		2	1995	20	2	2	2	2	2	2	1	4	3	2	2	2	1	1	2	2	2	1	1	2	2	2	2	2	2	2		1	1	1	1	1	1		1		2	2	2	2	2	2	2
1797	武威	凉州		2	1995	20	2	2	2	2	2	2	1	4	3	2	2	2	1	1	2	2	2	1	1	2	2	2	2	2	2	2		1	1	1	1	1	1		1		2	2	2	2	2	2	2
1798	武威	凉州		1	1955	60	1	2	2	2	2	2	1	4	1	1	1	1	1	1	2	2	2	1	1	2	2	2	1	2	2	2		1	1	1	1	1	1		1		2	2	1	1	3	3	2
1798	武威	凉州		1	1955	60	1	2	2	2	2	2	1	4	1	1	1	1	1	1	2	2	2	1	1	2	2	2	1	2	2	2		1	1	1	1	1	1		1		2	2	1	1	3	3	2
1799	武威	凉州		2	1990	25	2	2	2	2	2	2	1	4	5	2	1	1	1	2	1	2	2	2	2	2	1	2	1	2	1	2		2	1	3	3	1	1		1		2	3	2	3	3	3	3
1799	武威	凉州		2	1990	25	2	2	2	2	2	2	1	4	5	2	1	1	1	2	1	2	2	2	2	2	1	2	1	2	1	2		2	1	3	3	1	1		1		2	3	2	3	3	3	3
1800	武威	凉州		1	1958	57	1	2	2	2	2	2	1	3	4	1	2	2	1	2	2	2	1	2	2	2	2	2	1	2	2	2		1	1	2	2	1	1	140-180	1	1	3	4	3	3	3	3	2
1800	武威	凉州		1	1958	57	1	2	2	2	2	2	1	3	4	1	2	2	1	2	2	2	1	2	2	2	2	2	1	2	2	2		1	1	2	2	1	1	140-180	1	1	3	4	3	3	3	3	2
1801	武威	凉州		2	1960	55	2	2	1	2	2	2	2	2	3	2	1	2	1	1	2	1	1	2	2	1	2	2	2	2	2	2		2	1	3	3	1	2		1		2	1	3	3	3	3	3
1801	武威	凉州		2	1960	55	2	2	1	2	2	2	2	2	3	2	1	2	1	1	2	1	1	2	2	1	2	2	2	2	2	2		2	1	3	3	1	2		1		2	1	3	3	3	3	3
1802	武威	凉州		1	1939	76	1	1	1	2	2	2	2	1	2	2	1	1	1	1	1	2	2	2	1	2	1	2	1	2	2	2		1	1	2	2	2	1	140	1	3	2	3	2	3	2	2	2
1802	武威	凉州		1	1939	76	1	1	1	2	2	2	2	1	2	2	1	1	1	1	1	2	2	2	1	2	1	2	1	2	2	2		1	1	2	2	2	1	140	1	3	2	3	2	3	2	2	2
1803	武威	凉州		2	1951	64	2	1	1	2	2	2	2	1	2	2	1	1	2	1	1	2	2	2	1	2	1	1	1	2	2	2		1	1	2	2	1	2	140	2	3	3	2	3	2	2	2	3
1803	武威	凉州		2	1951	64	2	1	1	2	2	2	2	1	2	2	1	1	2	1	1	2	2	2	1	2	1	1	1	2	2	2		1	1	2	2	1	2	140	2	3	3	2	3	2	2	2	3
1804	武威	凉州		1	1978	37	2	2	2	2	2	2	1	2	2	1	1	1	2	1	1	1	2	2	1	2	1	2	2	2	2	2		1	1	2	2	1	1	140	1	3	3	2	2	2	2	2	3
1804	武威	凉州		1	1978	37	2	2	2	2	2	2	1	2	2	1	1	1	2	1	1	1	2	2	1	2	1	2	2	2	2	2		1	1	2	2	1	1	140	1	3	3	2	2	2	2	2	3
1805	武威	凉州		2	1975	40	2	2	2	2	2	2	1	3	2	1	1	1	1	1	1	1	1	2	1	2	2	1	1	2	2	2		1	1	2	2	1	2	140	1	3	2	3	2	3	2	2	2
1805	武威	凉州		2	1975	40	2	2	2	2	2	2	1	3	2	1	1	1	1	1	1	1	1	2	1	2	2	1	1	2	2	2		1	1	2	2	1	2	140	1	3	2	3	2	3	2	2	2
1806	武威	凉州		2	1984	31	2	2	2	2	2	2	1	3	2	1	1	1	1	1	1	1	1	2	1	2	1	1	2	2	2	2		1	1	2	2	1	1	140	1	3	2	2	2	2	3	3	2
1806	武威	凉州		2	1984	31	2	2	2	2	2	2	1	3	2	1	1	1	1	1	1	1	1	2	1	2	1	1	2	2	2	2		1	1	2	2	1	1	140	1	3	2	2	2	2	3	3	2
1807	武威	凉州		1	1969	46	2	2	2	2	2	1	2	2	2	1	1	1	1	1	1	1	1	2	1	2	2	1	2	2	2	2		1	1	2	2	1	1	140	1	3	3	2	3	2	2	2	3
1807	武威	凉州		1	1969	46	2	2	2	2	2	1	2	2	2	1	1	1	1	1	1	1	1	2	1	2	2	1	2	2	2	2		1	1	2	2	1	1	140	1	3	3	2	3	2	2	2	3
1808	武威	凉州		1	1978	37	1	2	2	2	2	2	1	2	1	1	1	1	1	1	1	1	1	1	1	1	2	2	2	2	2	2		1	2	2	2	1	1	80-170	1	3	2	1	2	2	1	1	2
1808	武威	凉州		1	1978	37	1	2	2	2	2	2	1	2	1	1	1	1	1	1	1	1	1	1	1	1	2	2	2	2	2	2		1	2	2	2	1	1	80-170	1	3	2	1	2	2	1	1	2
1809	武威	凉州		2	1978	37	1	2	2	2	2	1	2	3	2	1	1	1	1	1	1	1	2	2	1	1	1	2	1	2	2	2		1	1	3	3	1	1	80-120	1		3	3	3	3	3	1	2
1809	武威	凉州		2	1978	37	1	2	2	2	2	1	2	3	2	1	1	1	1	1	1	1	2	2	1	1	1	2	1	2	2	2		1	1	3	3	1	1	80-120	1		3	3	3	3	3	1	2
1810	武威	凉州		1	1978	37	1	2	2	2	2	2	1	3	2	1	2	1	1	1	1	1	1	2	1	1	1	2	2	2	2	2		1	1	2	2	1	1	90‘170	1	3	2	3	2	2	3	2	3
1810	武威	凉州		1	1978	37	1	2	2	2	2	2	1	3	2	1	2	1	1	1	1	1	1	2	1	1	1	2	2	2	2	2		1	1	2	2	1	1	90‘170	1	3	2	3	2	2	3	2	3
1811	武威	凉州		1	1984	31	2	2	2	2	2	2	1	3	2	1	1	1	2	1	1	1	1	1	1	1	2	2	2	2	2	2		1	1	2	2	1	1	100、170	1	3	1	1	2	1	2	1	2
1811	武威	凉州		1	1984	31	2	2	2	2	2	2	1	3	2	1	1	1	2	1	1	1	1	1	1	1	2	2	2	2	2	2		1	1	2	2	1	1	100、170	1	3	1	1	2	1	2	1	2
1812	武威	凉州		2	1980	35	1	2	1	2	2	1	1	3	1	1	1	1	1	2	1	1	1	2	1	1	1	2	2	2	2	2		1	1	2	2	1	1	90、120	1	3	1	2	1	2	2	2	2
1812	武威	凉州		2	1980	35	1	2	1	2	2	1	1	3	1	1	1	1	1	2	1	1	1	2	1	1	1	2	2	2	2	2		1	1	2	2	1	1	90、120	1	3	1	2	1	2	2	2	2
1813	武威	凉州		1	1978	37	2	2	1	2	2	1	1	3	1	1	1	1	1	1	1	1	1	1	1	1	2	1	2	2	2	2		1	1	2	2	1	1	80-140	1	3	2	2	1	2	2	2	1
1813	武威	凉州		1	1978	37	2	2	1	2	2	1	1	3	1	1	1	1	1	1	1	1	1	1	1	1	2	1	2	2	2	2		1	1	2	2	1	1	80-140	1	3	2	2	1	2	2	2	1
1814	武威	凉州		1	1983	32	2	2	2	2	2	2	1	2	2	2	2	1	1	2	2	2	2	2	1	2	2	2	2	2	1	2		2	2	3	3	1	1		1		3	3	2	1	3	3	3
1814	武威	凉州		1	1983	32	2	2	2	2	2	2	1	2	2	2	2	1	1	2	2	2	2	2	1	2	2	2	2	2	1	2		2	2	3	3	1	1		1		3	3	2	1	3	3	3
1815	武威	凉州		2	1979	36	1	2	2	2	2	1	2	4	1	1	1	1	1	2	1	2	2	1	1	1	1	2	1	2	1	2		2	1	1	1	1	1		1		2	3	1	2	3	3	2
1815	武威	凉州		2	1979	36	1	2	2	2	2	1	2	4	1	1	1	1	1	2	1	2	2	1	1	1	1	2	1	2	1	2		2	1	1	1	1	1		1		2	3	1	2	3	3	2
1816	武威	凉州		1	1991	24	1	2	2	2	2	2	1	4	3	2	1	1	1	2	2	1	2	2	1	2	2	2	1	2	2	2		2	1	3	3	1	1		1		2	3	2	3	2	2	3
1816	武威	凉州		1	1991	24	1	2	2	2	2	2	1	4	3	2	1	1	1	2	2	1	2	2	1	2	2	2	1	2	2	2		2	1	3	3	1	1		1		2	3	2	3	2	2	3
1817	武威	凉州		2	1994	21	2	2	2	2	2	2	1	4	3	1	1	1	1	1	1	1	1	1	1	1	1	2	2	2	2	2		1	1	1	2	1	1	90-150	1	3	3	3	2	3	3	2	2
1817	武威	凉州		2	1994	21	2	2	2	2	2	2	1	4	3	1	1	1	1	1	1	1	1	1	1	1	1	2	2	2	2	2		1	1	1	2	1	1	90-150	1	3	3	3	2	3	3	2	2
1818	武威	凉州		2	1994	21	2	2	2	2	2	2	1	4	3	1	1	1	1	1	1	1	1	1	1	1	1	2	2	2	2	2		1	1	1	2	1	1	150	1	3	3	2	2	3	2	3	3
1818	武威	凉州		2	1994	21	2	2	2	2	2	2	1	4	3	1	1	1	1	1	1	1	1	1	1	1	1	2	2	2	2	2		1	1	1	2	1	1	150	1	3	3	2	2	3	2	3	3
1819	武威	凉州		1	1999	16	1	2	2	2	2	2	1	2	3	1	1	1	1	1	2	1	2	1	1	2	2	2	2	1	2	2		1	1	2	3	1	1	90，120	1	3	1	2	2	3	2	1	1
1819	武威	凉州		1	1999	16	1	2	2	2	2	2	1	2	3	1	1	1	1	1	2	1	2	1	1	2	2	2	2	1	2	2		1	1	2	3	1	1	90，120	1	3	1	2	2	3	2	1	1
1820	武威	凉州		1	1992	23	2	2	2	2	2	2	1	4	3	1	1	1	1	1	1	1	2	1	2	2	2	2	2	1	2	2		1	1	1	2	1	1	140	1	2	2	2	2	1	2	2	2
1820	武威	凉州		1	1992	23	2	2	2	2	2	2	1	4	3	1	1	1	1	1	1	1	2	1	2	2	2	2	2	1	2	2		1	1	1	2	1	1	140	1	2	2	2	2	1	2	2	2
1821	武威	凉州		1	1993	22	1	2	2	2	2	2	1	4	3	1	1	2	1	2	1	1	1	1	1	2	1	2	2	2	2	2		1	1	1	2	1	1	140	1	1	2	2	2	2	2	2	2
1821	武威	凉州		1	1993	22	1	2	2	2	2	2	1	4	3	1	1	2	1	2	1	1	1	1	1	2	1	2	2	2	2	2		1	1	1	2	1	1	140	1	1	2	2	2	2	2	2	2
1822	武威	凉州		2	1978	37	1	2	2	2	2	1	2	4	1	2	1	1	1	2	2	2	2	1	2	1	1	2	2	2	2	1		2	1	2	2	1	1	150	1	3	3	3	3	3	3	2	2
1822	武威	凉州		2	1978	37	1	2	2	2	2	1	2	4	1	2	1	1	1	2	2	2	2	1	2	1	1	2	2	2	2	1		2	1	2	2	1	1	150	1	3	3	3	3	3	3	2	2
1823	武威	凉州		2	1995	20	1	2	2	2	2	2	1	4	3	2	1	1	1	2	2	2	1	2	1	2	2	2	2	2	2	2		1	1	1	2	2	1	120	1	2	3	3	2	2	3	3	3
1823	武威	凉州		2	1995	20	1	2	2	2	2	2	1	4	3	2	1	1	1	2	2	2	1	2	1	2	2	2	2	2	2	2		1	1	1	2	2	1	120	1	2	3	3	2	2	3	3	3
1824	武威	凉州		1	1993	22	1	2	2	2	2	2	1	4	3	1	1	1	1	1	1	1	1	1	1	1	1	1	1	1	2	2		2	2	1	3	1	1	70-140	1	3	3	3	3	3	3	3	3
1824	武威	凉州		1	1993	22	1	2	2	2	2	2	1	4	3	1	1	1	1	1	1	1	1	1	1	1	1	1	1	1	2	2		2	2	1	3	1	1	70-140	1	3	3	3	3	3	3	3	3
1825	武威	凉州		1	1948	67	2	1	2	2	2	2	2	1	3	1	2	2	1	2	1	1	1	2	1	2	1	2	2	2	2	2		1	1	3	3	1	1	160	1	3	1	1	1	1	1	1	1
1825	武威	凉州		1	1948	67	2	1	2	2	2	2	2	1	3	1	2	2	1	2	1	1	1	2	1	2	1	2	2	2	2	2		1	1	3	3	1	1	160	1	3	1	1	1	1	1	1	1
1826	武威	凉州		2	1971	44	1	2	2	2	2	1	2	3	1	1	1	1	1	1	1	1	1	1	1	1	1	1	1	1	1	2		2	1	2	2	1	1	50-110	1	3	3	2	2	2	3	2	2
1826	武威	凉州		2	1971	44	1	2	2	2	2	1	2	3	1	1	1	1	1	1	1	1	1	1	1	1	1	1	1	1	1	2		2	1	2	2	1	1	50-110	1	3	3	2	2	2	3	2	2
1827	武威	凉州		2	1997	18	1	2	2	2	2	2	1	3	3	2	1	2	1	1	2	2	2	2	2	2	2	2	2	2	1	2		2	1	1	2	1	1	120	1	1	2	3	2	2	2	3	3
1827	武威	凉州		2	1997	18	1	2	2	2	2	2	1	3	3	2	1	2	1	1	2	2	2	2	2	2	2	2	2	2	1	2		2	1	1	2	1	1	120	1	1	2	3	2	2	2	3	3
1828	武威	凉州		1	2001	14	2	2	2	2	2	2	1	2	5	2	1	2	1	1	2	2	2	2	2	2	2	2	2	2	1	2		2	1	2	2	1	1	120	1	1	2	3	2	3	2	1	2
1828	武威	凉州		1	2001	14	2	2	2	2	2	2	1	2	5	2	1	2	1	1	2	2	2	2	2	2	2	2	2	2	1	2		2	1	2	2	1	1	120	1	1	2	3	2	3	2	1	2
1829	武威	凉州		1	1987	28	1	2	2	2	2	2	1	4	4	1	1	1	1	1	2	1	2	2	2	2	2	2	2	2	2	1		1	2	3	3	2	1		1	2	2	2	2	2	3	2	2
1829	武威	凉州		1	1987	28	1	2	2	2	2	2	1	4	4	1	1	1	1	1	2	1	2	2	2	2	2	2	2	2	2	1		1	2	3	3	2	1		1	2	2	2	2	2	3	2	2
1830	武威	凉州		1	1999	16	2	2	2	2	2	2	1	2	3	1	2	1	1	1	1	1	1	2	2	2	2	1	2	2	2	2		1	2	2	3	1	1		1	3	2	2	2	3	2	1	1
1830	武威	凉州		1	1999	16	2	2	2	2	2	2	1	2	3	1	2	1	1	1	1	1	1	2	2	2	2	1	2	2	2	2		1	2	2	3	1	1		1	3	2	2	2	3	2	1	1
1831	武威	凉州		1	1996	19	2	2	2	2	2	2	1	3	3	2	1	1	1	1	1	1	1	1	1	2	2	2	2	1	1	2		1	1	1	2	1	1	120	1	3	3	3	3	2	3	3	3
1831	武威	凉州		1	1996	19	2	2	2	2	2	2	1	3	3	2	1	1	1	1	1	1	1	1	1	2	2	2	2	1	1	2		1	1	1	2	1	1	120	1	3	3	3	3	2	3	3	3
1832	武威	凉州		1	1994	21	2	2	2	2	2	2	1	3	3	2	1	1	1	2	1	2	1	2	1	2	2	2	2	2	1	2		2	1	1	3	1	1	120	1	3	3	3	3	3	2	2	2
1832	武威	凉州		1	1994	21	2	2	2	2	2	2	1	3	3	2	1	1	1	2	1	2	1	2	1	2	2	2	2	2	1	2		2	1	1	3	1	1	120	1	3	3	3	3	3	2	2	2
1833	武威	凉州		2	1983	32	1	2	2	2	2	1	2	4	1	1	1	1	1	1	1	1	2	2	2	2	2	2	2	2	1	2		2	1	2	2	1	1	170	1	3	1	1	2	2	3	1	1
1833	武威	凉州		2	1983	32	1	2	2	2	2	1	2	4	1	1	1	1	1	1	1	1	2	2	2	2	2	2	2	2	1	2		2	1	2	2	1	1	170	1	3	1	1	2	2	3	1	1
1834	武威	凉州		2	1982	33	2	2	2	2	2	1	2	4	1	2	1	1	1	1	1	2	1	1	1	1	1	2	2	2	2	2		1	1	1	2	1	1		2	2	3	2	3	3	3	3	3
1834	武威	凉州		2	1982	33	2	2	2	2	2	1	2	4	1	2	1	1	1	1	1	2	1	1	1	1	1	2	2	2	2	2		1	1	1	2	1	1		2	2	3	2	3	3	3	3	3
1835	武威	凉州		2	1955	60	2	2	2	2	2	2	1	1	4	2	2	1	1	2	1	2	2	2	1	2	1	2	2	2	2	2		1	1	3	3	1	1	160	1	3	2	3	2	2	3	2	2
1835	武威	凉州		2	1955	60	2	2	2	2	2	2	1	1	4	2	2	1	1	2	1	2	2	2	1	2	1	2	2	2	2	2		1	1	3	3	1	1	160	1	3	2	3	2	2	3	2	2
1836	武威	凉州		2	1996	19	1	2	2	2	2	2	1	4	3	1	1	1	1	2	1	2	2	2	1	1	1	2	1	2	2	2		1	1	2	2	1	1		1	3	3	3	2	2	3	3	3
1836	武威	凉州		2	1996	19	1	2	2	2	2	2	1	4	3	1	1	1	1	2	1	2	2	2	1	1	1	2	1	2	2	2		1	1	2	2	1	1		1	3	3	3	2	2	3	3	3
1837	武威	凉州		1	1985	30	1	2	2	2	2	2	1	3	2	1	1	2	2	2	2	2	2	1	1	2	2	2	1	2	2	2		1	1	2	2	1	1	160	1	3	3	3	3	3	3	3	3
1837	武威	凉州		1	1985	30	1	2	2	2	2	2	1	3	2	1	1	2	2	2	2	2	2	1	1	2	2	2	1	2	2	2		1	1	2	2	1	1	160	1	3	3	3	3	3	3	3	3
1839	武威	凉州		1	1986	29	2	2	2	2	2	2	1	2	2	2	1	2	1	1	1	1	2	2	1	2	1	2	2	2	2	2		1	1	1	1	1	1		1		4	4	4	4	4	3	3
1839	武威	凉州		1	1986	29	2	2	2	2	2	2	1	2	2	2	1	2	1	1	1	1	2	2	1	2	1	2	2	2	2	2		1	1	1	1	1	1		1		4	4	4	4	4	3	3
1841	武威	凉州		2	1984	31	2	2	2	2	2	1	2	4	1	1	1	1	1	1	1	1	1	2	2	1	1	1	1	2	2	2		1	1	2	2	1	1	80-120	1	3	3	3	2	3	3	3	3
1841	武威	凉州		2	1984	31	2	2	2	2	2	1	2	4	1	1	1	1	1	1	1	1	1	2	2	1	1	1	1	2	2	2		1	1	2	2	1	1	80-120	1	3	3	3	2	3	3	3	3
1842	武威	凉州		1	1970	45	2	2	2	2	2	2	1	3	2	2	1	1	1	1	1	1	2	2	1	2	2	2	1	2	2	1	网络平台	1	1	2	2	1	1	80-120	1	3	3	2	2	2	2	1	1
1842	武威	凉州		1	1970	45	2	2	2	2	2	2	1	3	2	2	1	1	1	1	1	1	2	2	1	2	2	2	1	2	2	1	网络平台	1	1	2	2	1	1	80-120	1	3	3	2	2	2	2	1	1
1843	武威	凉州		2	1997	18	1	2	2	2	2	2	1	3	3	2	1	1	1	2	1	1	2	2	1	2	2	2	1	2	2	2		1	1	2	2	1	1	80-130	1	3	3	3	2	2	3	3	3
1843	武威	凉州		2	1997	18	1	2	2	2	2	2	1	3	3	2	1	1	1	2	1	1	2	2	1	2	2	2	1	2	2	2		1	1	2	2	1	1	80-130	1	3	3	3	2	2	3	3	3
1844	武威	凉州		2	1982	33	1	2	2	2	2	1	1	3	1	2	2	1	1	1	1	1	2	2	1	2	1	2	2	2	2	2		1	1	1	1	1	1	150	1	3	3	2	2	3	2	1	2
1844	武威	凉州		2	1982	33	1	2	2	2	2	1	1	3	1	2	2	1	1	1	1	1	2	2	1	2	1	2	2	2	2	2		1	1	1	1	1	1	150	1	3	3	2	2	3	2	1	2
1845	武威	凉州		2	1987	28	1	2	2	2	2	1	2	3	1	1	1	1	1	1	1	1	1	2	1	2	2	2	1	2	2	2		1	1	2	2	1	1	80-130	1	3	3	3	3	3	3	3	3
1845	武威	凉州		2	1987	28	1	2	2	2	2	1	2	3	1	1	1	1	1	1	1	1	1	2	1	2	2	2	1	2	2	2		1	1	2	2	1	1	80-130	1	3	3	3	3	3	3	3	3
1846	武威	凉州		1	1962	53	3	2	2	1	2	2	1	2	5	2	2	1	1	2	1	2	2	2	1	2	1	2	2	2	2	2		1	1	3	3	1	1	150	1	3	2	2	3	2	2	2	2
1846	武威	凉州		1	1962	53	3	2	2	1	2	2	1	2	5	2	2	1	1	2	1	2	2	2	1	2	1	2	2	2	2	2		1	1	3	3	1	1	150	1	3	2	2	3	2	2	2	2
1848	武威	凉州		1	1955	60	2	2	2	2	2	2	1	1	5	2	2	1	1	2	1	2	2	2	1	2	1	2	2	2	2	2		1	1	3	3	1	1	150	1	3	2	2	3	2	2	2	3
1848	武威	凉州		1	1955	60	2	2	2	2	2	2	1	1	5	2	2	1	1	2	1	2	2	2	1	2	1	2	2	2	2	2		1	1	3	3	1	1	150	1	3	2	2	3	2	2	2	3
1849	武威	凉州		1	1987	28	2	2	1	2	2	2	1	2	2	1	2	1	1	1	1	1	1	2	1	1	1	2	2	2	2	2		1	1	2	2	1	1	90-140	1	3	3	3	3	2	2	2	3
1849	武威	凉州		2	1948	67	2	1	2	2	2	2	1	1	5	2	2	1	1	2	1	2	1	2	1	2	1	2	2	2	2	2		1	1	1	3	1	1	140	1	3	2	3	2	2	3	2	3
1849	武威	凉州		1	1987	28	2	2	1	2	2	2	1	2	2	1	2	1	1	1	1	1	1	2	1	1	1	2	2	2	2	2		1	1	2	2	1	1	90-140	1	3	3	3	3	2	2	2	3
1849	武威	凉州		2	1948	67	2	1	2	2	2	2	1	1	5	2	2	1	1	2	1	2	1	2	1	2	1	2	2	2	2	2		1	1	1	3	1	1	140	1	3	2	3	2	2	3	2	3
1850	武威	凉州		1	1992	23	1	2	2	2	2	2	1	1	2	1	1	1	1	1	2	1	1	2	1	1	1	2	1	2	2	2		1	2	2	2	1	2	90-170	1	3	1	2	2	2	3	1	2
1850	武威	凉州		1	1992	23	1	2	2	2	2	2	1	1	2	1	1	1	1	1	2	1	1	2	1	1	1	2	1	2	2	2		1	2	2	2	1	2	90-170	1	3	1	2	2	2	3	1	2
1851	武威	凉州		1	1974	41	2	2	2	2	2	2	1	1	2	1	1	2	1	1	1	1	1	1	1	1	1	2	2	2	2	2		1	1	2	2	1	2	90-120	1	3	2	3	2	2	2	1	2
1851	武威	凉州		1	1974	41	2	2	2	2	2	2	1	1	2	1	1	2	1	1	1	1	1	1	1	1	1	2	2	2	2	2		1	1	2	2	1	2	90-120	1	3	2	3	2	2	2	1	2
1852	武威	凉州		2	1978	37	2	2	2	1	2	1	1	1	1	1	2	1	2	1	1	1	1	1	1	2	1	2	2	2	2	2		1	1	2	2	1	1	80-140	1	3	1	2	2	2	2	1	1
1852	武威	凉州		2	1978	37	2	2	2	1	2	1	1	1	1	1	2	1	2	1	1	1	1	1	1	2	1	2	2	2	2	2		1	1	2	2	1	1	80-140	1	3	1	2	2	2	2	1	1
1853	武威	凉州		1	1979	36	1	2	2	1	2	1	1	3	1	1	1	2	1	1	1	1	1	1	1	1	1	2	2	2	2	2		1	1	2	2	1	1	100-170	1	3	2	3	2	2	3	1	3
1853	武威	凉州		1	1979	36	1	2	2	1	2	1	1	3	1	1	1	2	1	1	1	1	1	1	1	1	1	2	2	2	2	2		1	1	2	2	1	1	100-170	1	3	2	3	2	2	3	1	3
1854	武威	凉州		2	1998	17	2	2	2	2	2	2	1	3	3	1	1	1	1	1	1	1	1	2	1	2	2	2	1	2	2	2		1	1	2	3	1	1		1	3	3	2	2	2	2	3	3
1854	武威	凉州		2	1998	17	2	2	2	2	2	2	1	3	3	1	1	1	1	1	1	1	1	2	1	2	2	2	1	2	2	2		1	1	2	3	1	1		1	3	3	2	2	2	2	3	3
1855	武威	凉州		1	1987	28	1	2	2	2	2	1	2	3	2	1	1	1	1	1	1	1	2	2	1	2	2	2	1	2	2	2		1	1	2	2	1	1	80-120	1	2	3	2	2	2	2	2	2
1855	武威	凉州		1	1987	28	1	2	2	2	2	1	2	3	2	1	1	1	1	1	1	1	2	2	1	2	2	2	1	2	2	2		1	1	2	2	1	1	80-120	1	2	3	2	2	2	2	2	2
1856	武威	凉州		2	1990	25	1	2	2	2	2	1	2	3	2	1	1	1	1	1	1	1	1	2	1	2	2	2	1	2	2	2		1	1	3	3	1	1		1	3	3	3	2	2	2	3	2
1856	武威	凉州		2	1990	25	1	2	2	2	2	1	2	3	2	1	1	1	1	1	1	1	1	2	1	2	2	2	1	2	2	2		1	1	3	3	1	1		1	3	3	3	2	2	2	3	2
1857	武威	凉州		1	1966	49	1	2	1	1	2	2	2	2	3	1	1	1	1	1	1	1	1	2	1	2	2	2	1	2	2	2		1	1	2	2	1	1	80-120	1	3次	3	2	2	2	3	3	2
1857	武威	凉州		1	1966	49	1	2	1	1	2	2	2	2	3	1	1	1	1	1	1	1	1	2	1	2	2	2	1	2	2	2		1	1	2	2	1	1	80-120	1	3次	3	2	2	2	3	3	2
1908	武威	凉州		2	1970	45	1	2	2	2	2	2	1	2	4	1	1	1	1	2	2	2	2	1	1	1	2	2	1	2	2	2		1	1	3	3	1	1	130	1	3	2	3	2	2	3	2	2
1943	武威	凉州		1	1996	19	1	2	2	2	2	2	1	3	3	1	1	1	1	1	1	2	2	1	1	2	2	2	2	2	2	2		2	1	1	3	1	1		1		2	2	1	2	2	2	2
1945	武威	凉州		1	2000	15	2	2	2	2	2	2	1	2	3	1	1	1	1	2	2	2	1	2	1	2	2	2	2	2	1	2		1	1	3	3	1	1		1		2	2	2	2	2	2	2
1962	武威	凉州		2	1978	37	2	2	2	2	2	2	1	3	2	1	1	1	1	1	2	2	2	2	2	1	2	2	1	2	2	2		1	1	1	1	1	1		1		2	3	2	2	3	2	3
1979	武威	凉州		1	1977	38	2	2	2	2	2	2	1	2	2	1	1	1	1	2	2	2	1	2	1	1	1	2	2	2	2	2		1	1	2	2	1	1	120	1	3	2	2	1	1	1	3	3
1858	武威	凉州		2	1996	19	2	2	2	2	2	2	1	4	3	1	1	1	1	1	1	2	2	2	2	1	1	2	1	2	2	2		1	1	1	2	1	1	80、120	1	3	2	2	2	2	2	3	3
1859	武威	凉州		1	1941	74	2	1	1	2	2	2	2	2	3	2	2	1	1	2	1	2	2	2	2	2	2	2	2	2	1	2		2	2	3	3	2	1	120	1		1	1	1	1	2	1	1
1860	武威	凉州		2	1950	65	2	1	1	2	2	2	2	1	2	1	1	1	1	1	1	1	1	2	2	2	2	1	1	2	2	2		1	1	3	3	1	1	160	1	3	1	1	1	1	1	1	1
1861	武威	凉州		2	1978	37	2	2	2	2	2	2	6	2	2	1	1	1	1	1	1	1	1	2	1	2	2	2	1	2	1	2		1	1	3	3	1	1	120	1		2	1	1	2	2	2	2
1862	武威	凉州		1	1978	37	2	2	2	2	2	2	1	2	2	1	1	1	1	1	1	1	1	2	1	2	2	2	1	2	1	2		1	1	3	3	1	1	120	1	3	2	1	1	2	2	2	1
1863	武威	凉州		2	1972	43	2	2	2	2	2	2	1	2	2	1	1	1	1	1	1	1	1	2	1	2	2	2	1	2	1	2		1	1	3	3	1	1	120	1	3	2	2	1	2	2	1	2
1864	武威	凉州		1	1966	49	1	2	2	2	2	2	1	2	2	1	1	1	1	1	1	1	1	2	2	2	2	2	2	2	2	2		2	1	1	2	1	1	80、140	1	3	3	3	3	3	3	2	3
1865	武威	凉州		1	1945	70	1	1	1	1	2	2	2	1	3	1	1	1	1	1	2	2	2	2	1	2	2	1	2	2	2	2		2	1	2	3	1	2	150	1	3	3	3	2	1	3	2	1
1866	武威	凉州		1	1978	37	2	2	2	2	2	2	1	2	5	1	1	1	1	1	1	1	1	2	1	2	2	2	1	2	1	2		1	1	3	3	1	1	120	1	3	2	2	2	2	2	2	2
1867	武威	凉州		2	1948	67	1	1	2	2	2	2	2	1	4	2	2	2	2	2	2	2	2	2	2	2	2	2	2	2	2	2		1	1	3	3	1	2		1		3	4	2	1	3	2	3
1868	武威	凉州		1	1985	30	1	2	2	2	2	1	2	4	2	1	1	2	1	1	1	2	1	2	1	2	2	2	2	2	2	2		2	1	2	2	1	1	140	1	3	4	4	4	4	4	4	4
1869	武威	凉州		2	1973	42	2	2	2	2	2	2	1	2	4	1	1	1	1	1	1	1	1	2	2	2	2	2	1	2	2	2		1	1	3	3	1	1		1		2	2	2	2	2	1	2
1870	武威	凉州		2	1984	31	2	2	2	2	2	2	1	2	2	1	1	1	1	1	1	1	1	2	2	1	2	2	2	2	2	2		1	1	3	3	1	1		1		2	1	2	1	1	1	1
1871	武威	凉州		2	1974	41	2	2	2	2	2	2	1		2	1	1	1	1	1	1	1	1	2	2	2	2	2	2	2	1	2		1	1	3	3	1	1		1		1	2	1	2	1	2	3
1872	武威	凉州		2	1955	60										1	1	1	1	1	1	1	1	2	2	2	2	2	2	2	1	2		1	1	2	3	1	1		1		2	2	3	2	3	2	2
1973	武威	凉州	城南	1	1994	21	1	2	2	2	2	2	1	4	3	1	1	1	1	1	1	1	1	1	1	2	2	2	2	2	2	2		1	1	2	3	1	1	80、120	1	3	3	3	3	3	3	2	2
1874	武威	凉州		2	1995	20	2	2	2	2	2	2	1	4	3	1	1	1	1	1	1	1	1	2	1	1	2	2	2	2	1	2		1	1	2	2	1	1		1	3	2	2	2	2	2	2	2
1875	武威	凉州		1	1996	19	2	2	2	2	2	2	1	4	3	1	1	1	1	1	1	1	1	2	1	2	2	2	2	2	2	2		2	1	2	2	2	1	120	1	3	3	3	3	3	3	3	3
1876	武威	凉州	城南	2	1988	27	1	2	2	2	2	1	2	3	4	1	1	1	1	1	1	1	1	1	1	2	2	2	2	2	2	2		1	1	3	3	1	1	120	1	2	2	2	2	2	2	2	2
1877	武威	凉州		2	1979	36	2	5	2	2	1	1	1	1	1	1	1	1	1	1	2	1	2	1	2	2	1	2	1	2	2	2		1	1	2	2	1	1	90、140	1	3	3	2	3	2	2	3	3
1878	武威	凉州	中堡	1	1994	21		2	1	2	2	2	2	4	3	2	2	2	1	2	2	2	2	2	2	2	1	1	2	2	2	2		2	2	2	2	1	2	140	2	3	4	4	4	4	3	2	2
1879	武威	凉州	中堡	2	1995	20	2	2	2	2	2	2	1	4	3	1	1	1	1	1	1	1	1	1	1	2	1	1	1	2	2	2		1	1	1	2	1	1	140	1	3	2	2	3	2	2	1	2
1880	武威	凉州	中堡	1	1980	35	2	2	2	2	2	2	1	3	2	1	1	2	1	1	1	1	1	2	1	2	2	1	1	2	2	2		1	1	1	2	1	1	140	2	3	3	2	2	3	2	2	3
1882	武威	凉州		2	1979	36	1	2	2	2	2	1	2	4	1	2	1	1	1	1	2	2	1	1	1	2	2	2	1	2	2	2		1	1	1	2	1	1	120	1	3	2	2	1	1	1	2	2
1883	武威	凉州		2	1982	33	2	2	2	2	2	1	2	3	2	1	1	1	1	1	1	2	1	2	1	1	2	2	1	2	2	2		1	1	2	2	1	1	180	2	2	2	2	1	1	3	2	2
1884	武威	凉州		1	1967	48	2	2	2	2	2	2	1	3	2	1	1	1	1	1	2	2	2	2	1	1	1	2	1	2	2	2		1	1	2	2	1	1	140	1	3	2	2	1	1	1	3	3
1885	武威	凉州		2	1987	28	1	2	2	2	2	1	2	4	1	1	1	1	1	1	1	1	1	2	1	1	2	1	1	2	2	2		1	1	1	2	1	1	120	1	3	4	4	1	1	1	3	3
1886	武威	凉州		2	1973	42	2	2	2	2	2	2	1	3	2	2	1	1	1	1	1	2	1	2	2	1	2	2	1	2	1	2		1	1	2	2	1	1	180	2	4	3	2	1	2	2	2	2
1887	武威	凉州		1	1985	30	2	2	2	2	2	1	2	3	2	2	1	1	1	1	1	2	1	2	1	2	2	2	1	2	2	2		1	1	2	2	1	1	170	1	2	3	2	1	2	3	3	3
1888	武威	凉州		1	1972	43	2	2	2	2	2	2	1	4	1	2	2	2	1	1	2	2	2	2	1	2	2	2	2	2	2	2		2	1	2	2	1	1	120	1		2	2	2	3	2	2	2
1889	武威	凉州		1	1952	63	1	2	2	2	2	2	1	2	3	2	2	2	1	2	1	2	2	2	2	2	2	1	2	2	2	2		2	2	3	3	1	2		2		4	4	4	4	4	4	4
1890	武威	凉州		2	2000	15	1	2	2	2	2	2	1	3	3	2	1	2	1	2	2	2	1	1	1	2	2	2	2	2	1	2		1	1	2	3	1	1	180	1		2	2	2	2	2	2	2
1891	武威	凉州		2	1969	46	1	2	2	2	2	1	2	3	4	2	2	2	1	2	2	2	2	2	2	2	2	2	2	2	1	2		1	2	3	3	1	1	120	1	3	3	2	3	3	3	2	2
1892	武威	凉州		2	1960	55	1	2	2	2	2	2	1	2	3	2	2	1	2	1	1	2	2	2	1	2	2	2	2	2	2	2		1	2	3	3	2	2	90、140	2	3	2	3	1	3	3	4	2
1894	武威	凉州		2	1999	16	2	2	2	2	2	2	2	4	1	1	1	1	1	2	2	2	1	1	2	2	1	1	2	1	2	2		2	2	3	3	1	2		1		1	2	2	1	1	2	1
1895	武威	凉州		2	1967	48	1	2	1	2	2	2	2	4	1	1	1	1	1	1	1	1	1	1	2	1	1	2	1	2	1	2		1	1	2	2	1	1	140	1	3	3	3	2	2	1	3	2
1896	武威	凉州		2	1970	45	1	2	2	2	2	2	1	3	3	2	1	1	1	1	2	2	1	2	2	1	1	2	2	2	2	2		1	1	2	2	1	1	180	2	4	2	2	1	2	3	3	3
1897	武威	凉州		2	1968	47	1	2	1	2	2	2	2	2	3	1	1	1	1	1	1	1	1	2	1	2	2	2	2	1	2	2		1	1	2	2	1	1	80、120	1	3	3	3	2	2	3	3	2
1899	武威	凉州		2	1989	26	2	2	2	2	2	2	1	4	1	1	1	2	1	1	1	1	1	2	2	1	1	1	1	2	1	2		1	1	1	2	1	1	80、120	1	3	3	3	3	3	3	3	2
1900	武威	凉州		1	1967	48	1	2	1	2	2	2	2	3	1	1	1	1	1	1	1	1	1	2	1	1	2	1	1	1	1	2		1	1	2	2	1	1	80、130	1	3	3	2	2	2	2	2	3
1901	武威	凉州		2	1977	38	1	2	2	2	2	1	2	4	4	1	1	1	1	1	1	1	1	2	1	2	2	2	1	2	2	2		1	1	1	2	1	1	80、120	1	3	2	2	2	2	2	3	3
1902	武威	凉州		1	1985	30	1	2	2	2	2	2	1	4	1	1	1	1	1	2	1	2	2	1	1	1	1	2	1	2	1	2		1	1	1	1	1	1		1	3	2	3	1	1	3	3	2
1903	武威	凉州		2	1996	19	2	2	2	2	2	2	1	4	3	1	1	1	1	1	1	1	1	2	2	1	2	2	1	2	2	2		1	1	1	2	1	1	140	1	3	2	3	1	1	2	2	2
1904	武威	凉州		2	1950	65	1	1	2	2	2	2	1	1	4	2	1	1	1	2	1	2	1	2	1	2	1	2	2	2	2	2		1	1	3	3	1	1	150	1	3	1	2	3	2	2	2	3
1905	武威	凉州		2	1994	21	2	2	2	2	2	2	1	4	3	2	2	1	1	1	2	2	1	2	1	2	1	2	2	2	2	2		1	1	1	1	1	1	130	1	3	2	2	3	2	3	2	3
1906	武威	凉州		1	1989	26	1	2	2	2	2	1	2	3	4	1	2	1	1	2	1	2	1	1	2	2	1	2	2	2	1	2		1	1	1	3	1	1	140	1	3	2	2	3	2	2	2	2
1907	武威	凉州		1	1976	39	1	2	2	2	2	2	1	4	3	1	2	1	1	1	1	2	1	1	1	2	2	1	2	2	2	2		1	1	1	1	1	1	160	1	3	2	2	2	2	2	2	3
1908	武威	凉州		2	1983	32	2	2	2	2	2	1	2	2	4	2	2	1	1	1	1	2	2	2	1	2	1	2	2	2	2	2		1	1	1	1	1	1	150	1	3	2	2	3	2	2	2	2
1909	武威	凉州		2	1976	39	1	2	2	2	2	2	1	3	1	2	2	1	1	1	2	1	1	2	1	2	1	2	2	2	2	2		1	1	1	1	1	1	140	1		2	2	3	2	2	1	2
1910	武威	凉州		2	1992	23	1	2	2	2	2	2	1	4	3	1	1	1	1	1	2	2	1	2	1	1	2	2	2	2	2	2		1	1	2	2	1	1	180	1	3	3	2	1	1	2	2	2
1911	武威	凉州		2	1987	28	1	2	2	2	2	1	2	3	4	1	2	1	1	2	1	2	2	2	1	2	2	2	1	2	1	2		2	1	2	2	1	1		1	3	2	2	1	1	3	2	2
1912	武威	凉州			1991	24	2	2	2	2	2	2	1	3	4	2	2	2	1	2	2	2	2	2	1	2	2	2	2	2	2	2		2	2	2	3	1	1		1		3	3	3	3	3	3	3
1913	武威	凉州		2	1990	25	2	2	2	2	2	1	2	3	2	1	1	1	1	1	2	2	2	2	2	1	1	2	1	2	2	2		1	1	2	3	1	1	140	1	3	2	2	2	2	2	2	2
1914	武威	凉州			1967	48	2	2	2	2	2	2	1	2	2	2	1	1	1	1	1	1	2	2	2	2	1	2	1	2	2	2		1	1	2	2	1	1	120	1		2	2	1	1	2	2	1
1915	武威	凉州		2	1997	18	2	2	2	2	2	2	1	4	3	2	1	1	1	2	2	2	2	2	1	2	2	2	2	2	1	2		2	1	3	3	1	1	120	1	3	2	2	2	2	3	2	2
1916	武威	凉州		2	1995	20	2	2	2	2	2	2	1	4	3	1	1	1	1	1	1	1	1	2	1	2	1	2	1	2	2	2		2	1	2	2	2	1	160	1		2	2	1	2	2	2	1
1917	武威	凉州		1	1955	60	1	2	1	1	2	2	2	2	3	1	1	1	1	1	2	1	1	2	2	2	2	1	1	2	2	2		1	1	3	3	1	1	90、140	1		1	2	1	1	1	1	1
1918	武威	凉州		2	1998	17	2	2	2	2	2	2	1	3	3	2	1	1	1	1	1	1	1	2	1	2	2	2	2	2	2	2		1	1	3	3	1	1		2		2	2	2	2	2	2	2
1919	武威	凉州		1	2001	14	1	2	2	2	2	2	1	2	4	1	1	1	1	2	2	1	2	2	2	2	2	2	2	2	1	2		2	2	3	3	1	1	160	1	3	3	3	2	2	2	1	1
1920	武威	凉州		2	2002	13	2	2	2	2	2	2	1	2	3	1	1	1	1	1	1	2	1	1	1	2	1	2	1	2	2	2		2	2	2	2	2	1		1	3	1	1	2	2	2	2	1
1921	武威	凉州		1	1996	19	2	2	2	2	2	2	1	3	3	1	1	1	1	1	1	1	1	2	1	2	2	2	2	2	2	2		1	1	2	2	1	1	120	1	3	2	2	2	2	2	2	1
1922	武威	凉州		2	1953	62	2	2	2	2	2	2	1	1	4	1	1	1	1	1	1	2	1	2	2	2	2	2	2	2	1	2		1	1	3	2	1	1	120	1	3	1	2	2	1	2	2	2
1923	武威	凉州		1	1987	28	2	2	2	2	2	1	2	3	1	1	1	1	1	1	1	1	1	2	2	2	2	2	1	2	2	2		1	1	2	2	1	1	120	1	3	2	1	2	1	1	1	2
1924	武威	凉州		2	1978	37		2	2	2	2	2	1	2	2	1	1	1	1	1	1	1	1	2	1	2	2	2	2	2	2	2		1	1	3	2	1	1	120	1	3	1	2	1	2	1	1	2
1925	武威	凉州		1	1979	36	2	2	2	2	2	2	1	2	2	1	1	1	1	1	1	1	1	2	2	2	2	2	2	2	2	1		1	1	3	2	1	1	120	1	3	2	2	1	2	1	2	1
1926	武威	凉州		1	1989	26	2	2	2	2	2	2	1	4	4	1	1	1	1	1	1	1	1	1	2	2	2	2	2	2	2	2		1	1	2	2	1	1	130	1	3	1	1	2	1	1	1	1
1927	武威	凉州		1	1970	45	1	2	2	2	2	1	2	3	1	1	1	1	1	1	1	1	1	1	1	2	2	2	1	2	2	2		1	1	2	3	1	1	130	1	3	2	2	2	2	2	2	2
1928	武威	凉州		1	1973	42	1	2	2	2	2	2	1	3	1	2	1	1	1	1	2	2	1	2	1	2	1	2	2	2	2	2		1	1	2	3	1	1	160	1	3	2	3	2	2	3	2	2
1929	武威	凉州		1	1958	57	2	2	1	2	2	2	2	2	2	2	1	1	1	1	2	2	1	2	1	1	1	2	2	2	2	2		1	1	1	3	1	1	140	1	3	2	2	1	2	3	2	2
1930	武威	凉州		2	1969	46	1	2	2	2	2	2	1	2	4	2	2	1	1	1	1	2	1	2	1	2	1	2	2	2	2	2		1	1	2	1	1	1	150	1	3	2	3	2	3	2	2	3
1963	武威	凉州		1	2001	14	1	2	2	2	2	2	1	3	3	1	1	1	1	2	1	2	1	1	1	2	1	2	1	2	1	2		1	1	2	3	1	1		1	3	1	3	1	1	3	3	2
1931	武威	凉州		1	1954	61	1	2	2	2	2	2	1	3	3	1	1	1	1	1	2	1	2	1	1	2	1	2	1	2	2	2		1	1	2	2	1	1	140	1	3	3	3	1	1	1	2	1
1932	武威	凉州		1	1969	46	1	2	1	2	2	2	2	3	2	1	2	1	1	2	2	2	2	1	1	2	2	2	2	2	2	2		1	1	2	2	1	1	150	1	3	3	3	2	2	3	3	2
1933	武威	凉州		2	1992	23	2	2	2	2	2	2	1	4	5	1	2	1	1	1	1	1	1	2	2	2	1	2	2	2	2	2		2	1	2	3	1	1		1		2	2	2	1	2	2	2
1934	武威	凉州		1	1965	50	1	2	2	2	2	2	1	2	1	1	1	1	1	1	1	1	1	2	2	1	1	2	1	2	2	2		1	1	1	2	2	1	70、180	1	3	1	1	2	2	1	2	2
1935	武威	凉州		2	1969	46	2	2	2	2	2	2	1	2	2	2	2	2	1	2	1	2	1	2	2	1	2	2	2	2	2	2		1	1	1	1	1	1	60、180	1	3	1	3	1	3	2	2	2
1936	武威	凉州		1	1969	46	1	2	1	2	2	2	2	4	1	2	1	2	1	2	2	2	2	2	2	2	2	2	2	2	1	2		1	1	2	2	1	1	70、140	1		3	3	1	1	3	3	3
1937	武威	凉州		2	1991	24	1	2	2	2	2	2	1	3	5	2	2	2	2	1	1	2	2	2	2	1	2	2	2	2	2	2		1	1	3	3	1	2	150	1		2	2	1	2	3	2	2
1938	武威	凉州		2	1976	39	1	2	2	2	2	1	2	4	1	2	2	2	1	2	2	2	2	2	2	2	2	2	2	2	2	2		1	1	2	2	1	1	90、130	1	3	2	2	2	2	2	2	2
1939	武威	凉州		1	1992	23	1	2	2	2	2	2	1	4	3	1	1	1	1	1	1	1	1	1	1	2	1	2	2	1	2	2		1	1	1	2	1	1	120	1	2	2	2	2	2	2	2	2
1940	武威	凉州		1	1973	42	3	2	2	2	2	2	1	4	1	1	1	1	1	1	1	2	1	1	1	2	1	2	2	2	2	2		1	1	1	2	1	1	90、140	1	3	1	1	1	1	1	1	1
1941	武威	凉州		1	1971	44	2	2	1	2	2	2	2	3	2	2	1	1	1	1	1	1	2	2	2	1	1	2	1	2	2	2		1	1	1	1	1	1	130、60	1		2	2	2	2	1	2	2
1942	武威	凉州		2	1988	27	1	2	2	2	2	2	1	4	1	1	2	1	2	1	1	1	2	2	1	1	1	2	2	2	2	2		1	1	2	2	1	1	120	1	3	3	2	1	2	2	2	2
1943	武威	凉州		2	1990	25	1	2	2	2	2	1	2	4	1	2	1	2	1	2	2	2	2	2	1	2	1	2	1	2	2	2		2	1	1	3	1	1		1	3	3	3	3	2	3	3	3
1944	武威	凉州		2	1944	71	2	2	2	1	2	2	2	1	2	2	2	1	1	2	2	2	2	2	2	2	2	2	2	2	1	2		2	2	3	3	1	1		1		1	1	1	1	3	1	3
1945	武威	凉州		1	1943	72	1	1	2	2	2	2	2	3	3	2	1	1	1	1	1	2	1	2	2	2	2	1	2	2	2	2		1	1	1	1	1	1	140	1	3	2	2	1	1	2	2	2
1946	武威	凉州		1	1933	82	1	1	1	2	2	2	2	1	3	2	2	1	1	2	1	2	1	2	1	2	2	1	2	2	2	2		1	1	3	3	1	1	150	1	3	2	2	1	2	3	2	2
1947	武威	凉州		2	1950	65	1	1	2	2	2	2	2	1	4	2	2	1	1	1	1	2	1	2	1	2	2	1	1	2	2	2		1	1	3	1	1	1	150	1	3	2	2	3	2	2	2	2
1948	武威	凉州		2	1978	37	1	2	1	2	2	2	2	4	1	1	1	1	1	1	2	1	2	1	1	2	2	2	2	2	2	2		1	1	2	2	1	1	180	1	3	3	3	2	1	1	2	2
1949	武威	凉州		2	1983	32	1	2	2	2	2	1	2	4	1	1	2	1	1	1	1	2	1	2	1	1	1	2	2	2	2	2		1	1	2	2	1	1	120	2	3	3	2	2	2	1	2	2
1950	武威	凉州		1	1974	41	2	2	1	2	2	2	2	1	2	1	1	1	1	2	2	2	2	1	2	2	2	2	1	2	1	2		1	1	2	2	1	1	160	1	3	3	3	2	1	1	3	3
1951	武威	凉州		1	1955	60	1	1	1	2	2	2	2	1	2	2	2	1	1	2	1	2	2	2	2	2	2	2	2	2	1	2		2	1	3	3	1	1		1	3	1	1	1	1	3	2	1
1952	武威	凉州		1	1937	78	2	2	1	2	2	2	2	4	3	1	1	1	1	1	2	2	1	1	1	1	1	2	1	2	1	2		2	2	2	2	2	1	120	1	3	3	1	2	2	3	3	3
1953	武威	凉州		1	1967	48	1	2	1	2	2	2	2	3	1	1	1	1	1	1	1	1	1	1	2	2	2	1	1	2	2	2		1	1	2	2	1	1	160	1	3	3	3	2	1	1	3	3
1954	武威	凉州		2	1996	19	1	2	2	2	2	2	1	4	3	1	1	1	1	1	1	1	1	2	2	1	1	1	1	2	2	2		1	1	1	2	1	1	90、140	1	3	3	2	1	2	3	2	2
1955	武威	凉州		2	1989	26	1	2	2	2	1	1	2	4	4	1	1	1	1	1	1	1	1	1	1	1	1	2	1	2	1	2		1	1	2	2	1	1	80、120	1	3	3	3	3	3	3	3	3
1956	武威	凉州		1	1970	45	1	2	1	2	2	1	2	3	2	1	2	1	2	2	2	2	2	2	2	2	1	2	1	2	1	2		1	1	2	2	1	1	170	1	3	3	3	3	3	2	3	3
1957	武威	凉州		1	1965	50	2	2	1	2	2	2	2	1	2	2	2	1	1	2	2	2	2	2	1	2	2	2	2	2	1	2		1	1	3	3	2	1		1		1	1	1	1	2	1	1
1958	武威	凉州		2	1965	50	2	2	2	2	2	2	1	1	2	1	1	1	1	1	2	2	2	1	1	2	2	2	1	2	1	2		1	1	2	2	1	1	140	1	3	2	3	2	2	2	3	2
1959	武威	凉州		2	1992	23	1	2	2	2	2	2	1	4	3	1	1	1	1	1	1	1	1	1	1	1	1	2	2	2	2	2		2	1	2	3	1	1	70、140	1	2	2	2	2	2	2	2	2
1960	武威	凉州		2	1992	23	1	2	2	2	2	2	1	4	5	1	1	1	1	1	1	1	1	2	1	2	2	2	2	2	2	2		2	1	1	2	1	1		1		3	2	2	2	2	2	2
1961	武威	凉州		1	1940	75	2	1	2	1	2	2	2	1	2	2	2	1	2	2	2	2	2	2	2	2	2	2	2	2	1	2		2	2	3	3	1	1		2		1	1	1	1	2	1	2
1962	武威	凉州		2	1972	43	2	2	2	2	2	2	1	3	2	2	1	1	1	1	2	2	1	2	1	1	1	1	2	2	2	2		1	1	2	3	1	1	120	1	2	2	2	1	1	3	2	2
5001	武威	凉州		1	1995	20	1	2	2	2	2	2	1	3	3	1	1	2	1	1	1	2	1	2	1	2	2	2	2	2	2	2		1	1	3	3	1	1		1	3	1	1	2	2	3	2	2
5002	武威	凉州	城南	1	1964	51	1	2	2	2	2	2	1	4	1	1	2	1	1	1	2	1	2	2	1	2	2	2	2	2	2	2		1	1	1	2	1	1	150	1	3	2	2	2	2	3	2	2
5003	武威	凉州	石洞镇	2	1994	21	1	2	2	2	2	2	1	4	3	1	1	2	1	2	2	2	2	1	1	1	2	1	1	2	2	2		1	1	1	3	1	1		1		2	2	2	2	2	2	2
5004	武威	凉州	石洞镇	1	1945	70	1	1	2	2	2	2	2	2	3	2	2	2	1	2	2	2	1	1	1	2	2	2	1	2	1	2		1	1	2	2	1	1		1		2	3	3	3	3	2	2
5005	武威	凉州	石洞镇	1	1998	17	2	2	2	2	2	2	1	3	3	2	2	2	1	2	2	2	2	2	2	2	2	2	1	2	2	2		1	1	2	2	1	1	120	1	3	2	2	2	2	2	2	2
5006	武威	凉州		1	1973	42	1	2	2	2	2	2	1	4	1	1	1	1	1	1	1	1	1	2	2	2	2	2	2	2	1	2		1	1	3	3	1	1		1		1	2	1	1	1	1	1
5007	武威	凉州	城南	2	1987	28	1	2	2	2	1	2	2	4	1	2	2	1	2	1	2	2	2	2	2	2	2	2	2	2	1	2		1	1	1	2	1	1		1	3	2	2	4	4	4	2	2
5008	武威	凉州		2	1975	40	1	2	2	2	2	2	1	4	5	1	2	1	1	1	1	1	1	2	2	2	2	2	2	2	1	2		1	1	3	3	1	1		1	3	2	2	2	2	2	2	1
5009	武威	凉州	石洞镇	1	1987	28	1	2	2	2	2	2	1	4	1	1	2	1	1	1	1	1	1	2	1	2	2	2	2	2	1	2		1	1	3	3	1	2		1		2	2	2	1	2	2	2
5010	武威	凉州	石洞镇	2	1973	42	1	2	2	2	2	2	1	4	1	1	1	1	1	1	2	1	2	2	2	2	1	2	2	2	2	2		1	1	2	2	1	1	130	1	3	2	2	1	2	3	2	2
5011	武威	凉州		2	1989	26	1	2	2	2	2	2	1	4	1	1	2	2	2	2	2	2	1	2	1	2	2	2	2	2	2	2		2	1	3	3	1	1		1		3	3	3	3	3	2	2
5012	武威	凉州	石洞镇	2	1969	46	1	2	2	2	2	2	1	4	1	1	1	2	1	2	2	2	2	1	2	2	2	2	2	1	2	2		1	1	2	2	1	1	120	2	3	3	3	3	3	3	2	2
5013	武威	凉州	石洞镇	1	1970	45	1	2	2	2	2	2	1	4	1	1	1	1	1	2	2	1	1	2	2	1	2	2	2	1	2	2		1	1	1	2	1	1		1	3	1	1	1	1	1	1	1
5014	武威	凉州	石洞镇	2	1971	44	1	2	2	2	2	2	1	4	1	1	1	1	1	1	1	1	1	2	2	1	2	2	2	2	2	2		1	1	1	2	1	1		1	3	1	1	1	1	1	1	1
5015	武威	凉州	石洞镇	1	1970	45	1	2	2	2	2	1	2	4	1	2	1	1	2	1	1	1	2	1	1	2	2	2	1	2	1	2		1	1	1	1	1	1		1	3	2	3	2	2	2	2	2
5016	武威	凉州		2	1980	35	1	2	2	2	1	2	2	4	1	1	1	1	1	1	2	1	2	2	1	2	2	2	2	2	2	2		2	1	3	3	1	1		1	3	1	3	2	3	3	2	2
5017	武威	凉州		2	1995	20	1	2	2	2	2	2	1	4	1	1	1	1	1	1	1	1	1	2	1	2	2	2	2	2	2	2		2	1	3	3	1	1		1		2	2	2	2	2	2	2
5018	武威	凉州		2	1989	26	2	2	2	2	1	2	2	4	4	1	1	2	2	2	2	2	1	2	1	2	2	2	2	2	2	2		1	1	3	3	1	1		1		3	4	4	3	3	3	2
5019	武威	凉州		2	1981	34	1	2	2	2	2	1	2	4	1	2	2	1	1	2	2	2	2	2	2	1	2	2	2	2	2	2		1	1	1	2	1	1	70 120	1	3	1	2	1	1	1	2	2
5020	武威	凉州		2	2006	9	1	2	2	2	2	2	1	1	3	2	2	1	1	1	2	2	2	2	1	2	2	2	2	2	1	2		1	1	1	3	1	1		1	3	1	1	1	1	1	2	2
5021	武威	凉州	城北	1	1976	39	1	2	2	2	2	2	1	4	1	2	2	2	1	2	2	2	2	1	2	2	2	2	2	2	2	2		1	1	3	3	1	1		1	3	2	2	2	2	2	2	2
5022	武威	凉州		2	1991	24	2	2	2	2	2	2	1	4	5	2	2	1	1	1	1	1	1	1	2	2	2	2	2	2	2	2		1	1	2	2	1	1	120	1	3	2	2	2	2	2	2	2
5023	武威	凉州	石洞镇	1	1965	50	1	2	2	2	2	2	1	4	1	2	2	2	1	2	2	2	2	2	1	2	1	2	2	2	1	2		1	1	2	2	1	1		1	3	4	4	4	4	4	2	2
5024	武威	凉州	城南	2	1987	28	1	2	2	2	2	2	1	4	1	1	1	2	1	1	1	2	1	2	2	1	1	2	2	2	1	2		2	1	1	2	1	1	120	1	3	2	2	2	2	2	2	2
5025	武威	凉州	石洞镇	2	1956	59	1	2	2	2	2	2	1	4	1	2	1	2	1	1	2	1	2	2	2	2	2	1	2	2	2	2		2	1	1	2	1	1	140	2	3	1	1	1	1	1	2	1
5026	武威	凉州		1	1985	30	2	2	2	2	2	2	1	5	1	1	1	1	1	1	1	1	1	1	2	2	2	2	2	2	2	2		1	1	1	1	1	1	130	1	3	2	2	2	2	2	1	1
5027	武威	凉州		1	1970	45	3	2	2	2	2	2	1	2	2	2	2	1	1	2	2	2	1	2	2	2	2	2	2	2	1	2		1	1	3	3	1	1		1	3	4	4	4	4	4	4	4
5028	武威	凉州		1	1968	47	1	2	2	2	2	2	1	4	1	1	1	1	1	1	1	1	1	1	2	2	2	2	2	2	2	2		1	1	1	2	1	1		1	3	1	1	1	1	1	1	1
5029	武威	凉州		2	1959	56	2	2	2	2	2	2	1	3	2	1	1	1	2	2	2	2	1	2	2	2	2	2	2	2	1	2		1	1	2	2	1	1		1	3	2	2	2	2	2	2	2
5030	武威	凉州		1	1964	51	2	2	2	2	2	2	1	2	2	1	2	1	1	2	2	2	1	2	1	2	2	2	2	2	2	2		1	1	1	3	1	1		1	3	2	2	1	1	3	2	2
5031	武威	凉州		1	1978	37	1	2	2	2	2	2	1	4	1	1	1	1	1	1	1	1	2	1	2	2	2	2	2	2	2			1	1	3	3	1	1		1	3	2	2	2	2	2	1	1
5032	武威	凉州		2	1984	31	2	2	2	2	2	2	1	2	4	1	1	1	1	1	1	1	1	2	2	2	2	2	2	2	1	2		1	1	3	3	1	1		1		1	1	1	1	1	1	1
5033	武威	凉州		1	1960	55	1	2	1	2	2	2	2	1	3	1	1	1	1	1	1	1	1	2	2	2	2	2	2	1	1	2		1	1	3	3	1	1		1		1	1	1	1	1	1	1
5034	武威	凉州		2	1987	28	2	2	2	2	2	2	1	4	1	1	1	1	1	1	1	1	1	2	2	2	2	2	2	2	1	2		1	1	3	3	1	1		1	3	1	1	1	1	3	2	2
5035	武威	凉州	119851	2	2222	-207	1	4	5	1	1	1	1	1	1	1	1	1	1	1	2	2	2	1	1	1	2	2	2	2	2	2		1	1	2	2	1	1	80 120	1	3	1	1	1	1	1	1	1
5036	武威	凉州		2	1988	27	1	2	2	2	2	2	1	5	1	1	1	1	1	1	2	2	1	2	1	2	2	2	2	2	2	2		2	1	2	2	1	1	90 120	1	3	1	1	1	1	1	1	1
5037	武威	凉州		1	1990	25	1	2	2	2	2	2	1	4	1	1	1	1	1	1	1	1	1	2	2	2	1	2	1	2	1	2		1	1	3	3	1	1		1		1	2	2	2	2	2	2
5038	武威	凉州		1	1987	28	2	2	2	2	2	2	1	1	4	1	1	1	1	2	2	2	1	2	1	2	2	2	2	2	1	2		2	1	3	3	1	1		1		1	1	1	1	3	1	2
5039	武威	凉州		1	1985	30	1	2	2	2	2	2	1	2	2	1	1	1	1	1	1	1	1	2	2	2	2	2	2	2	1	2		1	1	3	3	1	1		1		1	2	1	2	2	1	1
5040	武威	凉州		2	1963	52	1	2	2	2	2	2	1	2	2	1	1	1	1	1	1	1	1	2	1	1	1	2	2	2	2	2		1	1	2	2	1	1		1	3	1	2	1	2	1	1	1
5041	武威	凉州		2	1962	53	2	2	2	2	2	2	1	1	4	1	1	1	1	1	1	1	1	2	2	2	2	2	2	2	1	2		1	1	3	3	1	1		1		1	1	1	1	1	1	1
5042	武威	凉州		2	1946	69	2	1	1	1	2	2	2	1	2	2	2	2	2	2	2	2	2	2	1	2	2	2	2	2	1	2		1	1	3	3	1	1		2	3	2	2	2	2	2	2	2
5043	武威	凉州	城南	1	1982	33	1	2	2	2	2	1	2	4	1	1	1	2	2	2	2	2	2	2	1	2	2	2	2	2	1	2		1	1	1	2	1	1		2	3	2	2	2	2	2	2	2
5044	武威	凉州		1	1970	45	2	2	2	2	2	1	2	3	2	2	2	2	1	2	2	2	2	2	2	2	2	2	2	2	1	2		1	1	2	3	1	1	80 120	2	3	2	2	2	2	2	2	2
5045	武威	凉州		1	1957	58	2	2	2	2	2	2	1	2	2	2	2	2	2	2	2	2	2	2	1	2	2	2	2	2	1	2		2	1	2	3	1	1	90 150	2	3	4	4	4	4	4	4	4
5046	武威	凉州	城南	1	1944	71	1	1	2	2	2	2	2	1	3	2	2	1	1	1	2	2	2	2	1	2	2	2	2	2	1	2		1	2	2	3	1	1		2	3	3	4	4	4	4	4	4
5047	武威	凉州		1	1983	32	1	2	2	2	2	2	1	4	1	1	1	2	1	1	2	2	1	2	2	1	2	2	2	2	2	2		1	1	3	3	1	1		1		2	2	2	2	3	2	2
5048	武威	凉州		2	1986	29	1	2	2	2	2	2	1	2	4	1	1	1	1	1	1	1	1	2	2	2	2	2	2	1	1	2		1	1	3	3	1	1		1	3	1	1	1	1	1	1	1
5049	武威	凉州		2	1982	33	2	2	2	2	1	4	1	1	1	1	2	1	1	1	1	1	2	2	2	2	2	2	1	2	1	2		1	1	2	2	1	1		1	3	3	2	3	1	3	1	1
5050	武威	凉州		1	1986	29	1	2	2	2	2	2	1	3	1	1	1	1	1	1	1	1	1	2	1	2	2	2	2	1	2	2		1	1	2	3	1	1		1		2	2	2	2	2	2	2
5051	武威	凉州		1	1976	39	2	2	2	2	2	1	2	3	2	1	1	1	1	1	1	1	1	2	1	2	2	2	2	2	2	2		1	1	2	3	1	1		1		1	1	1	1	3	2	2
6001	武威	凉州	南苑	2	1962	53	2	1	2	2	2	2	1	2	2	2	1	1	1	1	2	2	2	1	1	1	1	2	2	1	1	1		1	1	1	1	1	1	90,140	1	3	1	1	1	1	3	3	1
6002	武威	凉州	南苑	2	1970	45	1	1	2	2	2	2	1	2	2	2	1	1	2	1	2	1	2	2	1	1	1	1	2	2	2	2		1	1	2	2	1	1	90,130	1	3	1	1	1	1	3	4	1
6003	武威	凉州	南苑	1	1952	63	2	1	2	2	2	2	1	2	2	2	1	1	1	1	2	2	2	1	1	1	1	1	2	2	2	2		1	1	2	2	1	1	90,140	1	3	2	1	1	1	3	2	1
6004	武威	凉州	南苑	2	1961	54	1	1	2	2	2	2	1	2	1	2	1	1	1	1	2	2	2	1	1	1	1	1	2	2	1	2		2	1	1	1	1	1	90,140	1	3	1	1	1	1	3	4	1
6005	武威	凉州	南苑	2	1977	38	2	1	2	2	2	2	1	4	2	2	1	1	1	1	2	2	2	1	1	1	1	1	2	2	1	2		1	1	1	1	1	1	90,140	1	3	1	1	1	1	3	4	1
6006	武威	凉州	南苑	1	1978	37	1	1	2	2	2	2	1	3	2	2	1	1	1	1	2	2	2	2	2	2	1	1	2	2	1	2		2	1	1	1	1	1	90,140	1	3	1	1	2	1	2	4	1
6007	武威	凉州	南苑	2	1952	63	1	1	2	2	2	2	1	2	3	2	1	1	1	1	2	2	2	1	1	1	1	1	2	2	2	2		1	1	1	1	1	1		1	3	1	1	1	1	2	2	1
6008	武威	凉州	南苑	2	1962	53	2	1	2	2	2	2	1	2	2	2	1	1	1	1	2	2	2	1	1	1	1	1	2	2	1	2		1	1	1	1	1	1		1	3	1	1	1	1	3	2	1
6009	武威	凉州	南苑	2	1961	54	1	1	2	2	2	2	1	2	4	2	1	1	1	1	2	2	2	1	1	1	1	1	2	2	2	2		1	1	1	1	1	1		1	1	2	1	2	1	2	3	2
6010	武威	凉州	南苑	1	1952	63	2	1	2	2	2	2	1	2	2	2	1	1	1	1	2	2	2	1	1	1	1	2	2	2	2	2		1	1	1	1	1	1		1	2	1	1	1	1	1	2	2
6011	武威	凉州	南苑、	1	1962	53	1	1	2	2	2	2	1	2	2	2	1	1	1	1	2	2	2	1	1	1	1	2	2	2	2	2		1	1	1	1	1	1		1	3	1	1	1	1	2	2	1
6012	武威	凉州	南苑	1	1965	50	1	1	2	2	2	2	1	2	2	2	1	1	1	1	2	2	2	1	1	1	1	2	2	2	2	2		1	1	1	1	1	1		1	3	1	1	1	1	1	2	2
6013	武威	凉州	南苑	2	1962	53	2	1	2	2	2	2	1	2	2	2	1	1	1	2	2	2	1	1	1	1	1	2	2	2	2	2		1	1	1	1	1	1	90,114	1	3	1	1	1	1	2	2	1
6014	武威	凉州	南苑	1	1982	33	1	1	2	2	2	2	1	2	2	2	1	1	1	1	2	2	2	1	1	1	1	2	2	2	2	2		1	1	1	1	1	1		1	2	1	1	1	1	2	2	1
6015	武威	凉州	南苑	1	1992	23	2	2	1	2	2	2	2	2	2	2	1	1	1	1	2	2	2	1	1	1	1	2	2	2	2	2		1	1	1	1	1	1	113	1	3	1	1	1	1	1	2	2
6016	武威	凉州	南苑	2	1965	50	2	1	2	2	2	2	1	2	2	2	1	1	1	1	2	2	2	1	1	1	1	2	2	2	2	2		1	1	1	1	1	1		1	3	1	1	1	1	1	2	2
6017	武威	凉州	南苑	2	1972	43	1	1	2	2	2	2	2	1	3	2	1	1	1	1	2	2	2	1	1	1	2	2	2	2	2	2		1	1	1	1	1	1		1	3	1	1	1	1	1	2	2
6018	武威	凉州	南苑			2015
6018	武威	凉州	南苑	1	1982	33	2	1	2	2	2	2	2	2	2	2	2	1	1	1	1	2	2	2	1	1	1	1	2	2	2	2		1	1	1	1	1	1		1	3	1	1	1	1	1	2	2
6019	武威	凉州	南苑	1	2222	-207	1	2	2	2	1	1	1	2	2	2	1	1	1	1	2	2	2	1	1	1	1	1	2	2	2	2		1	1	1	1	1	1		1	3	1	1	1	1	1	2	2
6020	武威	凉州	南苑	2	1962	53	2	1	2	2	2	2	2	2	2	2	1	1	1	1	2	2	2	1	1	1	1	1	2	2	2	2		2	1	1	1	1	1		1	3	1	1	1	1	1	2	2
6021	武威	凉州	南苑	2	1964	51	2	1	2	2	2	2	2	2	2	2	1	1	1	1	2	2	2	2	2	2	1	1	2	2	2	2		1	1	1	1	1	1		1	3	1	1	1	1	1	2	2
6022	武威	凉州	南苑	2	1969	46	1	1	2	2	2	2	2	2	2	2	1	1	1	1	2	2	2	1	1	1	2	2	2	1	1	2		1	1	2	2	1	1		1	3	1	1	1	1	1	2	2
6023	武威	凉州	南苑	2	1969	46	3	1	2	2	2	2	2	2	2	2	2	1	1	1	2	2	2	1	1	1	2	2	2	2	2	2		1	1	1	1	1	1		1	3	1	1	1	1	3	2	2
6024	武威	凉州	南苑	2	1969	46	2	1	2	2	2	2	2	2	2	2	1	1	1	1	2	2	2	2	2	2	2	2	2	1	1	2		1	1	2	2	1	1		1	3	1	1	1	1	2	2	2
6025	武威	凉州	南苑	2	1952	63	1	1	2	2	2	2	1	2	2	2	1	1	1	1	2	2	2	1	1	1	1	2	2	2	2	2		1	1	1	2	2	1	190	1	3	2	2	2	1	2	3	1
6026	武威	凉州	南苑	1	1972	43	2	1	2	2	2	2	2	2	2	2	1	1	1	1	2	2	2	2	2	2	2	1	1	1	1	2		1	1	2	2	1	1	90	1	3	2	2	1	2	3	2	2
6027	武威	凉州	南苑	2	1968	47	2	1	2	2	2	2	2	2	2	2	1	1	1	2	2	2	2	2	2	2	1	1	1	1	2	2		1	1	2	2	1	1	113	1	3	2	2	2	1	2	2	2
6028	武威	凉州	南苑	2	1982	33	1	1	2	2	2	2	2	2	1	2	1	1	1	1	2	2	2	1	1	1	1	2	2	2	2	2		1	1	1	1	1	1		1	3	1	1	1	1	2	2	2
6029	武威	凉州	南苑	2	1972	43	2	1	2	2	2	2	1	2	2	2	1	1	1	1	2	2	2	2	1	1	2	2	2	1	1	2		1	1	2	2	1	1		1	3	1	1	1	1	2	2	2
6030	武威	凉州	南苑	1	1952	63	1	1	2	2	2	2	2	2	3	2	1	1	1	1	2	2	2	1	1	1	1	2	2	2	2	2		1	1	1	1	1	1		1	3	1	1	1	1	2	2	2
6031	武威	凉州	南苑	1	1962	53	3	1	2	2	2	2	2	2	2	2	1	1	1	1	2	2	2	2	2	2	1	1	1	1	1	2		1	1	2	2	1	1		1	3	1	1	1	1	1	2	2
6032	武威	凉州	南苑	2	1992	23	2	1	2	2	2	2	2	2	2	2	1	1	1	1	2	2	2	2	2	1	2	1	1	1	2	2		1	1	1	1	1	1		1		2	2	1	1	1	2	2
6033	武威	凉州	南苑	2	1965	50	1	1	2	2	2	2	1	2	2	2	1	1	1	1	2	2	2	2	2	2	1	1	2	1	1	2		1	1	1	1	1	1		1	2	2	2	2	1	3	2	2
6034	武威	凉州	南苑	2	1962	53	3	1	2	2	2	2	2	2	2	2	1	1	1	2	2	2	2	2	1	2	2	1	2	1	2	2		1	1	2	2	1	1		1	3	1	1	1	1	2	3	1
6035	武威	凉州	南苑	2	1996	19	2	1	2	2	2	2	2	2	2	2	2	1	1	2	1	1	2	2	2	1	2	1	1	1	2	2		1	1	2	2	1	1		1	3	2	2	2	2	2	2	2
6036	武威	凉州	南苑	1	1962	53	1	1	2	2	2	2	2	2	2	2	1	1	1	1	2	2	2	2	2	2	1	1	1	1	2	2		1	1	2	2	1	1		1	3	2	2	2	2	2	2	2
6037	武威	凉州	南苑	2	1968	47	2	1	2	2	2	2	2	2	2	2	1	1	1	1	2	2	2	1	2	2	2	1	2	2	2	2		1	1	2	2	1	1		1	3	2	2	2	2	2	2	2
6038	武威	凉州	南苑	1	1982	33	2	1	2	2	2	2	2	2	2	2	1	1	1	1	2	2	2	2	1	2	2	2	1	1	2	2		1	1	2	2	1	1		1	3	1	2	2	2	1	2	2
6039	武威	凉州	南苑	1	1972	43	2	1	2	2	2	2	2	2	2	2	1	1	1	1	2	2	2	2	2	1	1	2	2	1	2	2		1	1	2	2	1	1		1	3	2	2	2	2	2	2	1
6040	武威	凉州	南苑21	9	8221	-6206	2	2	2	2	1	2	2	2	1	1	1	1	2	2	2	2	1	1	2	1	2	2	2	1	2	2		1	1	2	2	1	1		1	3	2	2	1	2	2	1	2
6041	武威	凉州	南苑	1	1992	23	1	1	2	2	2	2	1	2	2	2	1	1	1	1	2	2	2	1	1	1	1	1	2	2	2	2		1	1	2	2	1	1		1	3	1	1	1	1	3	2	1
6042	武威	凉州	南苑	2	1972	43	1	1	2	2	2	2	2	2	2	2	1	1	1	1	2	2	2	1	1	1	2	2	2	2	2	2		1	1	2	2	1	1		1	3	1	1	1	1	2	2	1
6043	武威	凉州	南苑	2	1969	46	2	1	2	2	2	2	1	2	2	2	1	1	1	1	2	2	2	2	2	2	2	1	1	1	2	2		1	1	2	2	1	1		1	3	1	1	1	1	2	2	2
6044	武威	凉州	南苑	2	1967	48	1	1	2	2	2	2	2	2	2	2	1	1	1	1	2	2	2	1	1	1	2	2	2	2	2	2		1	1	1	1	1	1		1	3	1	1	1	1	1	2	2
6045	武威	凉州	南苑	1	1992	23	2	1	2	2	2	2	2	2	2	2	1	1	1	2	1	2	2	2	2	1	1	1	1	2	2	2		1	1	2	2	1	1		1	3	1	1	1	1	2	3	1
6046	武威	凉州	南苑	2	1993	22	2	1	2	2	2	2	2	2	2	2	1	1	1	1	2	2	2	2	2	2	1	1	1	1	2	2		1	1	2	2	1	1		2	3	1	1	1	1	2	2	2
6047	武威	凉州	南苑	2	1983	32	2	1	2	2	2	2	2	2	2	2	1	1	1	1	2	2	2	1	1	1	1	1	2	2	2	2		1	1	1	1	1	1		1	3	1	1	1	1	1	2	2
6048	武威	凉州	南苑	2	1982	33	1	1	2	2	2	2	2	3	2	2	1	1	1	1	2	2	2	1	1	1	1	1	2	2	2	2		1	1	1	1	1	1		1	3	1	1	1	1	1	2	2
6049	武威	凉州	南苑	2	1972	43	2	1	2	2	2	2	2	2	2	2	1	1	1	1	2	2	2	2	2	2	2	2	2	2	1	2		1	1	2	2	1	1		1	3	1	1	1	1	1	2	2
6050	武威	凉州	南苑	2	1967	48	2	1	2	2	2	2	2	2	2	2	1	1	1	2	2	2	2	1	1	2	2	1	1	2	2	2		1	1	2	2	1	1		1	3	1	1	1	1	1	2	2
2001	平凉	庄浪	贺庄	1	1989	26	1	2	2	2	2	2	1	4	1	1	1	1	1	1	1	1	2	1	2	2	2	2	1	2	2	2		1		1	1	2	1	120	2	3次	4	4	4	4	2	4	4
2002	平凉	庄浪	贺庄	1	1989	26	1	2	2	2	2	2	1	4	1	1	1	1	1	1	1	1	2	1	2	2	2	2	1	2	2	2		1		1	1	1	1	120	2	3次	4	4	4	4	1	4	4
2003	平凉	庄浪	徐碾	1	1978	37	2	2	2	2	2	2	1	3	2	1	1	1	1	1	1	1	1	2	2	1	2	2	2	2	2	2		1	1	1	1	1	1	140	2	3	2	2	2	2	2	2	2
2004	平凉	庄浪	何马	1	1965	50	2	2	2	2	2	2	1	2	2	1	1	1	1	1	1	1	2	2	1	2	2	2	2	2	1	2		1	1	2	3	2	1	140	2	3	1	1	2	3	1	1	1
2005	平凉	庄浪	西关	2	1988	27	2	2	2	2	2	2	1	1	4	2	1	1	1	1	1	1	1	1	1	1	2	2	1	2	2	2		1	1	2	3	1	1	140	2	3	3	3	3	2	2	2	3
2006	平凉	庄浪	西关	1	1963	52	1	2	2	2	2	2	1	3	2	1	1	1	1	1	2		1	2	2	2	2	2	2	1	2	2		1	1	2	3	1	1	140	2	3	1	1	1	1	1	1	1
2007	平凉	庄浪	贺庄	1	1956	59	2	2	2	2	2	2	1	3	2	2	1	1	1	1	1	1	1	2	2	2	1	2	2	2	1	2		2	1	2	1	1	1	140	1		1	1	1	1	3	2	1
2008	平凉	庄浪	双合	1	1997	18	2	2	2	2	2	2	1	4	3	1	1	1	1	1	1	2	2	2	1	1	1	2	1	2	2	2		1	2	1	1	1	2	150	2	3	3	4	2	4	4	4	2
2009	平凉	庄浪	安居	1	1957	58	1	2	2	2	2	2	1	2	4	2	1			2	1		1	2	1	2	2	2	2	2	2	2		1	1	3	3	1	1		2		1	1	1	1	1	1	1
2010	平凉	庄浪	东关	1	1962	53	1	1	1	2	2	2	2	4	1	1	2		1	1	2	2	2	2	1	2	2	2	2	2	2	2		2	1	2	1	2	1	140	2	3	2	1	2	2	1	1	1
2011	平凉	庄浪	九州	2	1963	52	1	2	2	2	2	2	1	1	3		1	1		1	1	1	1	1	1	2	1	2	2	2	2	2		1	1	2	1	1	1	140	2	3	2	2	1	2	1	1	1
2012	平凉	庄浪	双向	2	1972	43	2	2	2	2	2	1	2	1	4	2	2	2	1	2	2	1	1	2	1	2	2	1	2	2	2	2		1	1	3	3	1	2	140mmHg	1	3	4	4	4	4	4	4	4
2013	平凉	庄浪	崖王村	2	1971	44	2	2	2	2	2	2	1	1	2	2	2	2	1	2	2	2	2	2	2	2	2	2	2	2	1	2		1	1	3	3	1	1	>120,>80	2
2014	平凉	庄浪	吊沟	2	1971	44	2	2	2	2	2	2	1	1	2	2	2	1	1	1	2	2	2	2	2	2	2	2	1	2	1	2		1	1	2	3	1	1	大于140,大于70	2	3
2015	平凉	庄浪	吊沟	2	1962	53	2	2	2	2	2	2	1	1	2	1	1	1	1	1	1	1	1	2	2	1	2	2	2	1	2	2		1	2	3	2	1	1	高于160,高于90	2	4
2016	平凉	庄浪	崖王	2	1985	30	2	2	2	2	2	2	1	1	2	1	1	1	1	1	1	1	1	2	1	2	2	2	2	2	2	2		2	1	3	2	1	1		2	3
2017	平凉	庄浪	乐吴	2	1955	60	1	2	2	2	2	2	1	2	3	2	1	1	1	2	2	1	2	2	2	2	2	1	1	2	2	2		1	1	3	3	1	1		2
2018	平凉	庄浪	九洲花	1	1947	68	1	2	2	2	2	2	1	3	3	2	2	2	2	2	1	2	2	2	2	2	2	2	2	2	1	2		1	1	3	3	1	1	大于150,大于90	2
2019	平凉	庄浪	徐碾	2	1964	51	2	2	2	2	2	2	1	1	2	2	2	2	2	2	2	1	2	2	2	2	2	2	1	1	2	2		1	1	3	3	1	1	大于140	2		2	2	2	2	1	1	2
2020	平凉	庄浪	徐碾	2	1969	46	2	2	2	2	2	2	1	1	2	2	2	1	1	1	1	1	1	2	2	2	2	2	1	1	2	2		1	1	3	2	1	1	高于150	2	1	2	1	2	1	1
2021	平凉	庄浪	徐碾	2	1965	50	2	2	2	2	2	2	1	1	2	2	2	2	2	1	2	2	2	2	2	2	2	2	2	1	1	2		1	1	2	2	1	1	高于140	2		1	1	2	2	2	4	4
2022	平凉	庄浪	九洲花	2	1970	45	2	2	2	2	2	2	1	2	2	1	1	1	1	1	1	1	1	2	1	1	2	2	1	2	2	2		1	1	1	2	1	1	高于140	2	3	1	1	1	1	4	4	4
2023	平凉	庄浪	水洛镇	1	1992	23	1	2	2	2	2	2	1	4	3	2	2	2	2	2	1	2	2	2	2	2	2	2	1	2	2	2		2	1	3	3	1	1		2	2	2	3	2	3	3	2	3
2024	平凉	庄浪	南坪	1	1967	48	2	2	2	2	2	2	1	1	2	2	2	1	1	2	1	2	2	2	2	1	2	2	2	2	1	2		1	1	3	3	1	1		2		3	3	3	2	2	3	3
2025	平凉	庄浪		1	1996	19	1	2	2	2	2	2	1	4	3	1	1	1	1	1	1	1	1	2	1	1	2	2	1	2	2	2		1	1	1	2	2	1		2	3	2	2	2	2	2	2	2
2026	平凉	庄浪	南坪	1	1976	39	2	2	2	2	2	2	1	1	4	2	2	2	1	2	1	2	2	2	1	2	2	2	2	2	2	2		2	2	3	3	1	1		2		2	2	2	2	2	2	2
2027	平凉	庄浪		1	1996	19	2	2	2	2	2	2	1	3	3	1	1	1	1	1	1	1	1	2	1	2	2	2	2	2	2	2		1	2	3	3	1	1		2		2	2	2	2	2	2	2
2028	平凉	庄浪		1	1994	21	1	2	2	2	2	2	1	4	3	1	1	1	1	1	1	1	1	1	1	1	1	2	1	2	2	2						1	1		2		2	2	2	2	2	1	2
2029	平凉	庄浪	老山沟	1	1995	20	2	2	2	2	2	1	1	1	1	1	1	1	1	1	1	1	1	1	1	1	1	2	1	1	1	1		1	1	2	1	1	1	150	2	3	1	1	1	1	1	1	1
2030	平凉	庄浪	老山沟	2	1969	46	1	2	2	2	2	2	1	3	4	1	1	1	1	1	1	1	2	2	1	2	2	2	2	2	2	2		1	1	2	2	1	1	140 90	2		2	2	2	2	2	2	2
2031	平凉	庄浪	石桥	1	2000	15	1	2	2	2	2	2	1	2	3	1	1	2	1	1	2	1	1	2	1	2	2	2	2	2	2	2		1	2	3	3	1	2		1		1	2	3	1	1	1	2
2032	平凉	庄浪	东关	2	1967	48	2	2	2	2	2	1	2	2	2	1	1	1	1	1	1	1	1	2	1	2	2	2	2	2	1	2		2	1	2	3		1	130	2	3	2	2	2	2	3	2	2
2033	平凉	庄浪	孙庄	2	1974	41	2	2	2	2	2	1	2	2	2	2	1	1	1	1	1	1	1	2	1	2	2	2	2	2	2	2		2	2	3	3		1		1		4	4	4	4	4	4	4
2034	平凉	庄浪	东关	2	1988	27	1	2	2	2	2	2	1	4	2	1	1	1	1	1	1	1	1	2	1	2	2	2	2	2	2	2		1	1	2	3	1	1	120	2		1	2	2	2	2	2	2
2035	平凉	庄浪	崖王	2	1975	40	2	2	2	2	2	2	1	1	2	1	1	1	1	1	1	1	2	2	2	1	2	2	2	2	2	2		1	1	3	1	1	1		2	3
2036	平凉	庄浪	崖王	2	1975	40	2	2	2	2	2	2	1	1	2	2	2	1	1	2	1	2	2	2	2	1	2	2	2	2	2	2		2	1	3	2	1	1		2
2037	平凉	庄浪	吊沟	2	1962	53	2	2	2	2	2	2	1	1	2	2	2	1	1	1	1	1	1	2	2	1	2	2	2	2	2	2		1	1	3	2	1	1	120 90	2	2
2038	平凉	庄浪	东关	1	1986	29	2	2	2	2	2	1	2	2	4	2	1	1	1	1	1	1	1	2	1	2	2	2	2	2	2	2		1	1	3	3	2	1		2		2	2	2	2	2	2	2
2039	平凉	庄浪	陈堡	1	1996	19	2	2	2	2	2	2	1	3	3	1	1	1	2	1	1	1	1	1	2	2	2	2	2	2	2	2		1	1	3	3	1	1		2		2	2	2	2	3	2	2
2040	平凉	庄浪	张山	2	1996	19	2	2	2	2	2	2	1	3	3	1	1	1	1	1	1	1	1	1	1	2	2	2	2	2	2	1	网络	1	1	3	3	1	1		2	3	1	1	1	1	1	1	1
2041	平凉	庄浪	北城	1	1961	54	1	1	2	2	2	2	1	4	1	1	1	1	1	1	1	2	2	1	1	2	1	1	1	2	2	2		2	1	2	2	1	1	140	2	3	1	1	2	2	2	1	1
2042	平凉	庄浪	东关	2	1950	65	2	2	1	2	2	2	2	1	2	1	2	1	1	1	1	1	2	2	2	2	2	2	2	2	1	2		2	1	2	1	2	1	140	2	3	1	1	1	1	4	1	1
2043	平凉	庄浪	郭堡	1	1978	37	2	2	2	2	2	2	1	3	1	1	1	1	1	1	1	1	1	2	2	1	2	2	2	2	2	2		1	1	2	3	1	1	140	2	3	1	1	1	1	1	1	1
2044	平凉	庄浪	赵墩	1	1958	57	1	2	2	2	2	2	1	3	2	1	1	1	1	1	1	1	1	2	1	2	2	2	2	2	2	2		1	1	2	2	1	1	120 80	2	3	1	2	1	1	2	1	1
2045	平凉	庄浪	东关	1	1983	32	1	2	2	2	2	1	1	4	1	1	1	1	1	1	2	1	2	2	1	1	2	2	2	2	2	2		1	1	1	2	1	1	150 90	2	3	2	2	2	2	2	1	1
2046	平凉	庄浪		1	1969	46	3	2	2	2	2	2	1	3	3	1	1	2	1	1	2	1	2	2	1	2	2	2	2	2	2	2		1	1	1	2	2	1	140 90	2	3	4	4	4	4	4	4	4
2047	平凉	庄浪	阳洼	1	1994	21	2	2	2	2	2	2	1	4	3	1	1	1	1	1	1	2	1	2	1	1	1	2	2	2	2	2		1	2	3	3	1	1		2	3	2	3	2	4	1	2	3
2048	平凉	庄浪	李山	1	1996	19	2	2	2	2	2	2	1	4	3	2	1	1	1	1	1	1	1	2	1	2	1	2	1	2	1	2		1	1	2	3	1	1	140	2	3	3	3	3	2	2	2	3
2049	平凉	庄浪	东关	1	1976	39	2	2	2	2	2	2	1	3	2	1	1	1	1	1	2	2	2	2	1	1	2	2	2	2	2	2		1		2	3		1	140	1		1	1	1	1	1	1	1
2050	平凉	庄浪	崔坪	1	1952	63	1	1	2	2	2	2	2	4	1	1	1	1	1	1	1	1	1
2051	平凉	庄浪	张湾	2	1949	66	2	2	1	2	2	2	2	1	2	2	2	2	1	1	1	1	1	2	2	2	2	2	2	2	1	2		2	1	2	1	1	1	140	2	3	1	2	1	1	2	2	1
2052	平凉	庄浪	西关	1	1937	78	2	1	2	2	2	2	2	1	2
2053	平凉	庄浪	丁山	1	1993	22	2	2	2	2	2	2	1	3	3	1	1	1	1	1	1	1	1	2	2	2	2	2	2	2	2	1		2	1	2	3	1	1		2	3	2	2	1	2	4	2	3
2054	平凉	庄浪	东关	2	1992	23	1	2	2	2	2	2	1	4	1	1	1	1	1	1	1	1	1	2	1	2	1	2	1	1	2	2		1	1	2	2	1	1	140 90	2	3	2	2	2	1	2	1	2
2055	平凉	庄浪	大庄	2	1990	25	1	2	2	2	2	2	1	4	1	1	1	1	1	1	1	1	1	2	2	2	2	2	2	1	2	2		2	1	1	1	1	1	140 90	2	3	1	2	2	3	3	2	3
2056	平凉	庄浪	康居	1	1961	54	2	1	2	2	2	2	2	1	2	2	1	1	1	1	1	1	1	2	2	2	2	1	1	2	2	2		1	1	3	3	1	1	130	1		1	1	1	1	1	1	1
2057	平凉	庄浪	康居	1	1941	74	2	1	2	2	2	2	2	1	2	2	1	1	1	1	1	1	1	2	2	2	2	1	1	1	2	2		1	1	3	3	1	1		1		1	1	1	1	1	1	1
2058	平凉	庄浪	李碾	1	1957	58	2	2	2	2	2	2	1	1	2	2	1	2	1	1	1	1	1	2	2	2	2	2	2	2	2	1		1	1	3	3	1	2		2		1	1	1	1	1	1	1
2059	平凉	庄浪	丁山	2	1976	39	2	1	2	2	2	2	1	1	2	2	2	2	2	2	2	2	2	2	2	2	2	2	2	2	2	2		1	1	3	3	1	1			3	1	1	1	2	1	1	1
2060	平凉	庄浪		1	1966	49	2	2	2	2	2	2	1	2	2	2	1	1	1	1	1	1	1	2	2	2	2	1	1	2	2	2				3	3	1	1		1		4	4	4	4	4	4	4
2061	平凉	庄浪	康居	1	1954	61	1	2	1	2	2	2	1	3	3	1	1	1	1	1	2	2	2	2	2	2	1	2	2	2	1	2		1	1	2	3	2	1		1	3	2	3	1	1	1	2	2
2062	平凉	庄浪	康居	1	1970	45	2	2	2	2	2	2	1	1	2	2	2	2	2	1	2	2	1	2	2	2	2	2	2	2	2	1		1	1	2	1	1	1		2	3
2063	平凉	庄浪	中川	1	1969	46	2	1	2	2	2	2	1	1	2	2	2	1	1	1	1	1	1	2	2	2	2	1	2	2	2	2		1	1	3	3	1	1		2		1	1	1	1	1	1	1
2064	平凉	庄浪	湾李	1	1994	21	2	2	2	2	2	2	1	4	3	1	1	1	1	1	1	1	1	2	2	2	2	1	2	2	2	2		1	1	3	3	1	1		2		2	1	2	2	2	2	1
2065	平凉	庄浪	盘安	1	1938	77	2	1	1	2	2	2	2	1	2	2	2	1	1	1	1	1	1	2	2	2	2	2	2	2	1	2		1	1	3	3	1	1	140	2		1	1	1	1	1	1	1
2066	平凉	庄浪	万泉	2	1962	53	2	2	2	2	2	2	1	1	2	2	1	1	1	1	1	1	1	2	2	2	2	2	2	2	1	2		1	1	3	3	2	1		2		4	4	4	4	4	4	4
2067	平凉	庄浪	东关	1	1979	36	1	2	2	2	2	2	1	2	4	2	1	1	1	1	1	1	2	2	1	2	2	2	1	2	1	2		1	1	1	3	1	1	120 80	2		4	4	4	4	4	4	4
2068	平凉	庄浪	贺庄	2	1995	20	1	2	2	2	2	2	1	2	5	2	2	2	2	1	2	2	2	2	1	2	2	2	1	2	2	2		1	2	3	3	2	2		2		2	4	4	2	4	2	2
2069	平凉	庄浪	朱店	2	1992	23	2	2	2	2	2	2	1	2	1	2	2	1	1	1	1	2	1	2	2	2	2	2	2	2	1	1		2	2	3	3	1	1		2		3	4	2	3	1	2	3
2070	平凉	庄浪	东关	1	1976	39	1	2	2	2	2	2	1	4	1	1	1	1	1	1	1	1	1	2	2	2	2	2	2	1	2	2		2	2	1	1	2	2	140 90	2	3	1	1	1	1	1	1	1
2071	平凉	庄浪	张川	1	1953	62	2	2	2	2	2	2	1	3	3	2	1	1	1	2	1	1	1	2	2	1	1	2	1	2	2	2		1	1	3	3	1	1	130 80	2		1	1	1	1	1	1	1
2072	平凉	庄浪	南坪	2	1950	65	2	2	1	2	2	2	2	1	2	1	1	1	1	1	1	1	1	2	2	1	2	2	2	2	2	2		1	2	3	3	2	1		2	2	2	2	1	2	2	2	2
2073	平凉	庄浪	万泉	1	1934	81	2	1	1	2	2	2	2	1	3	2	2	2	2	2	1	2	2	2	2	2	2	2	2	2	2	2		1	1	3	1	1	1	130 80	1	2	4	4	4	4	4	4	4
2074	平凉	庄浪	水洛	1	1945	70	2	1	2	2	2	2	2	1	3	2	2	1	2	1	2	1	2	2	2	1	1	2	2	2	2	1		1	1	2	1	2	1	180	2		3	3	1	4	3	3	3
2075	平凉	庄浪		1	1951	64	3	2	2	2	2	2	1	2	3	1	1	1	1	1	1	1	1	2	2	2	2	2	2	2	2	1		1	1	1	3	1	1	140	2		4	4	4	4	4	2	2
2076	平凉	庄浪	东关	1	1954	61	1	2	2	2	2	2	1	4	1	1	2	2	1	1	2	2	2	2	2	2	2	2	1	1	2	2		1	1	1	1	1	1	120	2	2
2077	平凉	庄浪	东关	2	1954	61	2	2	2	2	2	2	1	3	1	2	2	1	1	1	2	1	2	2	2	2	2	2	2	2	2	2		2	1	2	3	1	1	140 60	2	2
2078	平凉	庄浪	东关	1	1957	58	1	2	2	2	2	2	1	3	1	2	2	1	1	2	2	2	2	2	2	2	2	2	1	2	2	2		1	1	3	3	1	1	130~140 90	2
2079	平凉	庄浪	东关	2	1959	56	1	2	2	2	2	2	1	2	3	2	2	2	2	2	2	2	1	2	1	2	2	2	2	2	2	2		1	1	1	3	1	1	120	2	3
2080	平凉	庄浪	马寺	1	1988	27	1	2	2	2	2	2	1	4	1	1	1	1	1	1	1	1	1	2	2	2	2	2	2	1	2	1		1	1	2	2	1	2	140 90	2	3	1	1	1	1	1	1	1
2081	平凉	庄浪	徐碾	2	1995	20	2	2	2	2	2	2	1	3	3	2	2	1	1	1	1	1	1	2	2	2	2	2	2	2	1	2		2	1	2	2	1	1		2		1	2	2	2	4	2	2
2082	平凉	庄浪	西关	1	1979	36	2	2	2	2	2	2	1	2	5	2	1	1	1	1	1	1	1	2	1	2	2	2	2	2	2	2		2	1	2	2	1	1		2	3	2	2	3	2	3	2	3
2083	平凉	庄浪	水洛	1	1987	28	1	2	2	2	2	2	1	4	1	1	1	1	1	1	1	1	1	1	1	1	1	2	1	2	2	2		1	1	2	2	1	1	140	2	3	2	2	2	2	2	2	2
2084	平凉	庄浪	阳川	1	1999	16	2	2	2	2	2	2	1	3	3	2	1	2	1	1	1	1	1	2	1	2	2	2	2	2	2	2		2	1	3	3	1	1	140	2	3	4	4	4	4	4	4	4
2085	平凉	庄浪	大庄	1	1997	18	2	2	2	2	2	2	1	3	3	2	1	2	1	1	2	2	2	2	2	2	2	2	2	2	2	1		1	1	2	3	2	1		2	3	2	2	3	2	2	2	3
2086	平凉	庄浪	中靳	1	1996	19	2	2	2	2	2	2	1	3	3	2	1	2	1	1	1	1	1	2	1	2	2	2	2	2	2	2				3	3	1	1		2		2	2	2	2	2	2	2
2087	平凉	庄浪	水洛	1	1988	27	3	1	2	2	2	2	2	3	4	1	1	1	1	1	1	2	2	2	2	2	2	2	1	2	2	2		1	1	2	3	1	1		2	3	3	3	1	2	2	2	3
2088	平凉	庄浪	阳洼	1	1997	18	2	2	2	2	2	2	1	3	3	1	1	1	1	1	1	1	1	2	2	2	2	2	1	2	2	2		1	1	3	3	1	1		1	3	3	3	2	2	2	2	2
2089	平凉	庄浪	南湖	2	1996	19	2	2	2	2	2	2	1	4	1	1	1	1	1	1	1	1	1	2	2	2	2	1	2	2	2	2		1	1	2	3	2	2		2	3	3	3	2	3	3	3	3
2090	平凉	庄浪	大庄	2	1999	16	2	2	2	2	2	2	1	3	3	2	1	2	1	1	1	1	1	2	1	2	2	2	2	2	2	2				3	3	1	1		2		2	2	2	2	2	2	2
2091	平凉	庄浪	王宫	2	1995	20	2	2	2	2	2	2	1	4	3	1	1	1	1	1	2	1	1	2	1	2	2	2	2	2	2	2		1	1	2	2	1	1		2	2	2	2	2	2	2	2	3
2092	平凉	庄浪	孙沟	2	1991	24	2	2	2	2	2	2	1	2	2	1	1	1	1	2	2	2	1	2	1	2	2	2	2	2	2	2		1	1	2	2	1	1	120	2	每年一次	2	2	2	2	2	3	3
2093	平凉	庄浪	孙沟	1	1991	24	2	2	2	2	2	2	1	2	2	1	1	1	1	1	2	1	1	2	1	2	2	2	2	2	2	2		1	1	2	2	1	1	120	2	每年一次	2	3	2	3	2	2	3
2094	平凉	庄浪	阳川	2	1995	20	2	2	2	2	2	2	1	4	3	1	1	1	1	1	1	1	1	1	1	2	2	2	2	2	2	2		1	1	2	2	1	1	120	2	一年一次	2	2	2	2	2	3	3
2095	平凉	庄浪	大庄	2	1992	23	2	2	2	2	2	2	1	2	2	1	1	1	1	1	1	1	1	1	1	2	2	2	2	2	2	2		1	1	2	2	1	1	120	2	每年一次	2	2	2	2	2	3	3
2096	平凉	庄浪	湾李	2	1997	18	2	2	2	2	2	2	1	3	3	1	1	1	1	1	1	1	1	2	1	2	2	2	2	2	2	2		1	1	2	2	1	1		1		2	2	2	2	2	2	3
2097	平凉	庄浪	白堡	2	1992	23	2	2	2	2	2	1	1	2	2	1	1	1	1	1	2	1	1	2	2	2	1	2	2	2	2	2		2	1	2	2	2	1	120	2	每年一次	2	3	2	3	2	2	3
2098	平凉	庄浪		1	1995	20	2	2	2	2	2	2	1	4	3	1	1	2	2	1	2	2	1	1	2	2	1	2	2	2	2	2		1	1	2	2	2	2	140 90	2	3	2	1	2	3	2	1	2
2099	平凉	庄浪	阳川	1	1950	65	2	1	2	2	2	2	2	2	2	2	1	1	1	1	1	1	1	2	2	2	2	2	2	2	2	1		1	1	2	3	1	1	140	1		2	1	2	1	2	1	1
2100	平凉	庄浪	二李	1	1969	46	2	2	2	2	2	2	1	2	2	1	1	1	1	1	1	1	1	2	2	2	2	2	2	2	1	2		1	1	3	3	1	1	140 90	2		2	1	1	2	1	1	2
2101	平凉	庄浪	东关	1	1995	20	1	2	2	2	2	2	1	4	3	1	1	1	1	1	1	1	1	2	2	2	2	2	2	2	2	1		1	2	2	3	1	1	170	2	3	1	1	1	1	1	2	2
2102	平凉	庄浪	北城	1	1947	68	1	1	2	2	2	2	2	2	3	2	2	1	1	2	2	1	1	2	2	2	2	2	2	2	2	1		2	1	3	3	1	1		1		1	1	1	1	4	2	2
2103	平凉	庄浪	苏坪	2	1997	18	2	2	2	2	2	2	1	3	3	2	1	2	1	1	1	1	1	1	1	2	1	2	2	2	1	2		2	1	3	3	1	1		2	3	2	2	2	3	2	2	1
2104	平凉	庄浪	李碾	1	1964	51	2	2	2	2	2	2	1	2	3	1	1	1	1	1	1	1	1	1	1	2	1	2	1	1	1	2		1	1	1	2	1	1	140 90	2	3	1	1	1	1	1	1	1
2105	平凉	庄浪	贺庄	1	1950	65	2	2	2	2	2	2	1	1	2	1	2	1	1	2	2	2	2	2	2	2	2	2	2	1	1	2		1	1	3	3	1	1	140	2	3	2	2	1	1	1	1	1
2106	平凉	庄浪	柳梁	2	1972	43	2	2	2	2	2	2	1	1	2	1	2	1	1	2	2	2	2	1	2	2	2	2	2	2	2	2		1		3	3	2	1		2		1	1	2	2	2	1	1
2107	平凉	庄浪	安泰		1973	42	1	2	2	2	2	1	2	3	1	1	1	1	1	1	1	1	1	1	1	2	2	2	1	2	2	2		1	1	2	3	1	1	140	2	3	1	2	2	2	3	1	1
2108	平凉	庄浪	安泰	2	1951	64	1	2	2	2	2	2	1	1	2	1	1	1	1	1	1	1	1	1	1	2	2	1	1	1	1	2		1	1	2	3	1	1	140 90	2	3	1	1	2	1	2	1	1
2109	平凉	庄浪	西关	1	1966	49	2	2	2	2	2	2	1	1	3	1	1	1	1	1	2	2	2	1	2	2	2	1	2	2	2	2		1	1	3	3	1	1		2		1	1	1	2	1	1	1
2110	平凉	庄浪	盘安	1	1975	40	2	2	2	2	2	2	1	1	2	2	2	1	1	2	1	2	1	2	1	2	2	2	2	2	2	2		1	1	3	1	2	1		2
2111	平凉	庄浪	永宁	1	1935	80	1	2	2	2	2	2	1	1	2	1	1	1	2	2	1	2	1	2	1	2	2	2	2	2	2	2		1	2	3	1	2	1		2
2112	平凉	庄浪	孙庙	1	1997	18	2	2	2	2	2	2	1	3	3	1	1	1	1	1	1	1	1	1	2	2	1	2	1	2	2	2		1	1	3	3	1	1		2	3	1	1	1	1	1	1	1
2113	平凉	庄浪	阳川	2	1973	42	2	2	2	2	2	2	1	1	2	2	1	1	1	1	2	2	1	2	2	2	2	2	2	2	2	1		1	1	3	3	1	1		2	3	4	4	4	4	4	4	4
2114	平凉	庄浪	二李	1	1996	19	2	2	2	2	2	2	1	4	3	2	1	1	1	1	1	1	1	2	1	2	2	2	2	2	2	2		1	2	2	3	1	1	140	2	3	1	2	1	2	1	2	2
2115	平凉	庄浪	东关	2	1998	17	1	2	2	2	2	2	1	3	3	1	1	1	1	1	2	2	1	2	2	2	2	2	2	2	2	1	网络	1	1	2	3	2	1	140	2	3	1	2	2	3	3	2	3
2116	平凉	庄浪	大庄	2	1996	19	2	2	2	2	2	2	1	3	3	1	1	1	1	1	2	2	1	2	2	2	2	2	2	1	2	2		2	1	3	3	1	2		2	3	2	1	2	3	3	2	2
2117	平凉	庄浪	朱店	1	1957	58	2	1	1	2	2	2	2	1	2	2	2	2	2	2	2	2	2	2	2	2	2	2	2	2	2	1		2	1	3	3	1	1	140 90	2
2118	平凉	庄浪	通化	2	1968	47	2	2	2	2	2	2	1	1	2	2	2	1	1	2	2	2	2	2	2	2	2	2	2	2	1	2		1	1	3	3	1	1		2
2119	平凉	庄浪	东关	2	1997	18	1	2	2	2	2	2	1	3	3	1	1	1	1	1	1	1	1	2	2	2	2	2	1	2	2	1		2	2	3	2	1	1		2	3	2	2	2	2	2	1	2
2120	平凉	庄浪	崇文	1	1962	53	1	2	2	2	2	2	1	3	1	1	1	1	1	1	1	1	2	2	2	1	2	2	2	1	2	2		1	1	2	2	1	2	140 90	2	3	1	1	2	2	2	2	1
2121	平凉	庄浪	卧龙	2	1976	39	2	2	2	2	2	2	1	1	2	2	2	2	1	1	1	1	2	2	2	2	2	2	2	2	1	2		2	1	3	2				2	3
2122	平凉	庄浪	万泉	2	1971	44	2	2	2	2	2	2	1	1	2	2	2	1	2	1	1	2	2	2	2	2	2	2	2	2	1	2		1	1	3	3	1	1	150	2
2123	平凉	庄浪	永宁	1	1967	48	2	2	2	2	2	2	1	1	2	2	2	1	1	2	1	1	2	2	2	2	2	1	2	2	1	2		2	1	3	2	1	1		2
2124	平凉	庄浪	东关	1	1969	46	1	2	2	2	2	2	1	4	1	1	1	1	1	1	1	1	1	1	1	2	2	2	2	2	2	2		1	1	2	3	1	1	110	2	3	2	2	2	2	3	2	2
2125	平凉	庄浪		1	1972	43	2	2	2	2	2	2	1	2	5	2	1	1	1	1	1	1	1	2	2	1	2	2	2	2	2	2		1	1	3	3			140			2	3	2	3	2	2	2
2126	平凉	庄浪	东关	2	2000	15	1	2	2	2	2	2	1	3	3	1	1	2	1	1	2	2	1	2	2	2	1	2	2	2	2	2		1	1	2	2	1	1	140	2	3
2127	平凉	庄浪	北城	2	1965	50	1	2	2	2	2	2	1	1	3	2	2	2	1	1	1	2		2	2	2	2	2	2	2	1	2
2128	平凉	庄浪	贺庄	1	1953	62	2	1	2	2	2	2	1	1	2	2	2	1	1	2	1	1	2	2	1	2	2	2	2	2	1	2		1	1	3	3	1	1	130	2		1	2	2	2	4
2129	平凉	庄浪	东关	1	1964	51	1	2	2	2	2	2	1	4	1	2	1	1	1	1	2	1	2	2	1	1	2	2	1	2	2	2		1	1	2	2	1	1	140 90	2	2~3	2	2	4	2	4
2130	平凉	庄浪	北城	1	1996	19	2	2	2	2	2	1	2	1	4	1	1	1	1	1	1	1	1	2	1	2	2	2	2	2	2	2		1	1	2	2	1	1		2	3	2	2	2	2	2	2	2
2131	平凉	庄浪	东关	1	1995	20	1	2	2	2	2	2	1	4	3	1	1	1	1	1	1	1	1	2	2	2	2	2	1	2	2	2		1	2	2	3	1	1	170	2	3	3	3	3	3	3	2	3
2132	平凉	庄浪	东关	1	1998	17	1	2	2	2	2	2	1	3	3	1	1	1	1	1	1	1	1	2	2	2	2	1	2	2	2	2		1	1	2	3	1	1		2	2	1	1	2	2	2	2	2
2133	平凉	庄浪	刘靳	2	1994	21	2	2	2	2	2	2	1	4	3	1	1	1	1	1	1	1	1	2	1	2	2	2	2	2	2	2		1	1	2	3	1	1		2	每三年一次	2	3	3	3	3	2	2
2134	平凉	庄浪	通边	1	1996	19	2	2	2	2	2	2	1	3	3	1	1	1	1	1	1	1	1	2	1	2	2	2	1	2	2	2		1	1	3	3	1	1		2	2	2	2	1	2	2	2	2
2135	平凉	庄浪	何马	2	1996	19	2	2	2	2	2	1	2	3	1	1	1	1	1	1	1	1	1	2	2	2	2	1	2	2	2	2		1	1	3	3	1	2		2		1	2	1	1	1	1	1
2136	平凉	庄浪	贺庄	2	1995	20	2	2	2	2	2	2	1	4	3	1	1	1	1	1	1	1	1	2	2	2	2	2	2	2	2	1	专业人员	1	1	2	3	1	1		2	3	3	3	2	4	3	2	2
2137	平凉	庄浪	天泰	2	1996	19	1	2	2	2	2	2	1	4	3	1	1	1	1	1	1	1	1	2	2	1	1	2	2	2	2	2		2	2	2	3	1	1		2		2	2	2	2	2	1	2
2138	平凉	庄浪	山集	1	1994	21	2	2	2	2	2	2	1	4	3	2	2	1	1	2	2	2	2	1	1	2	2	2	1	2	1	2		1	1	1	3	1	1	160	2	2	3	3	2	2	3	2	3
2139	平凉	庄浪	西关	1	1974	41	2	2	2	2	2	2	1	2	2	2	1	1	1	1	1	1	1	2	2	2	2	2	1	1	2	2		1	1	2	3	1	1	140	1	3	1	1	1	1	1	1	1
2140	平凉	庄浪	西关	1	1969	46	2	2	2	2	2	2	1	2	4	1	1	1	1	1	1	1	2	1	1	1	2	2	2	1	2	2		1	1	2	3	1	1	140	2	3	1	2	1	2	1	2	1
2141	平凉	庄浪	东关	2	1965	50	1	2	2	2	2	2	1	4	1	1	1	1	1	1	1	1	1	2	2	1	1	2	1	2	2	2		1	1	2	1	1	1	140	1	3	1	1	2	1	1	2	1
2142	平凉	庄浪	北城	1	1946	69	1	1	2	2	2	2	2	3	3	2	1	1	1	1	1	1	1	1	1	2	2	2	2	2	2	2		1	1	2	3	1	1	140	2	3	2	4	2	2	2	2	1
2143	平凉	庄浪		2	1998	17	2	2	2	2	2	2	1	3	3	2	1	1	1	1	1	1	1	2	2	2	2	2	2	2	2	1		1	1	2	3	1	1	140	2	3	2	1	1	2	2	1	2
2144	平凉	庄浪	阳川	1	1982	33	2	2	2	2	2	2	1	2	2	2	1	1	1	2	1	1	2	2	1	2	2	2	2	2	2	2		1	1	2	3	1	1		2	3	2	1	2	2	1	1	2
2145	平凉	庄浪	东关	1	1992	23	2	2	2	2	2	2	1	4	3	2	1	1	1	1	1	1	1	2	2	2	2	2	2	2	2	1		1	1	2	2	1	1	140	2	3	1	1	1	1	1	1	1
2146	平凉	庄浪	南湖	1	1994	21	2	2	2	2	2	2	1	2	5	2	1	1	1	1	2	1	2	2	2	2	2	1	1	2	1	2		2	1	2	3	2	1		1		1	1	1	1	1	1	1
2147	平凉	庄浪	阳川	1	1994	21	2	2	2	2	2	1	2	4	5	2	1			2	1	1	1	2	2	2	2	2	2	2	2	2		1	1	2	3	1	1	180	2	3	1	1	1	1	2	1	1
2148	平凉	庄浪	北城	2	1959	56	2	2	2	2	2	2	1	1	3	2	2	1	1	1	1	2	2	2	2	2	2	1	2	1	2	2		1	1	3	3	1	1	120 90	2	3
2149	平凉	庄浪	阳川	2	1943	72	2	1	2	2	2	2	2	1	2	2	2	2	1	1	1	1	1	1	1	2	2	2	2	2	1	2		1	1	2	3	1	1	140	2		1	1	1	2	2	1	1
2150	平凉	庄浪	东关	1	1992	23	1	2	2	2	2	2	1	4	1	2	1	1	1	1	1	1	1	2	1	1	1	1	2	1	1	1		1	1	1	2	2	1	140	2	3	2	2	2	3	3	1	1
2151	平凉	庄浪	李庄	2	1965	50	2	2	2	2	2	2	1	1	2	2	1	1	1	1	1	1	1	2	2	2	2	2	2	2	1	2		1	1	3	3	2	1		2		1	1	1	2	4	4	1
2152	平凉	庄浪	北城	1	1966	49	1	2	2	2	2	2	1	3	2	2	2	2	2	2	2	2	2	2	2	2	2	2	2	2	2	2		1	1	2	3	1	1		2	3	1	1	2	1	1
2153	平凉	庄浪	阳川	2	1976	39	2	2	2	2	2	2	1	1	2	2	2	1	1	1	1	1	1	2	2	2	2	2	2	2	1	2		1	1	2	3	1	1		2	3	2	2	1	1	2	1	2
2154	平凉	庄浪	北城	2	1955	60	2	2	2	2	2	2	1	1	4	2	2	2	1	2	2	1	2	2	2	2	1	2	1	2	2	2		1	1	3	3		2	180 90
2155	平凉	庄浪	文湾	1	1978	37	2	2	2	2	2	2	1	2	2	2	1	1	1	1	2	2	2	2	2	2	2	1	2	2	2	2		1	1	3	3	2	2	180	2	3	1	4	1	1	1	1	1
2156	平凉	庄浪	南湖	1	1943	72	1	1	2	2	2	2	2	1	3	2	2	2	2	1	1	1	1	2	2	2	2	2	2	2	1	2		1	1	3	3	1	1	140	2		3	3	3	3	3	3	3
2157	平凉	庄浪	阳川	1	1941	74	1	2	2	2	2	2	2	2	2	2	2	2	2	1	1	1	1	2	2	2	2	2	2	2	1	2		1	1	3	3		1	140	1		3	3	3	3	3	3	3
2158	平凉	庄浪	东关	1	1950	65	1	1	2	2	2	2	2	1	2	2	1	1	1	1	1	1	1	2	2	2	2	2	2	2	1	2		1	1	3	3	1	1		2		4	4	3	2	2	2	3
2159	平凉	庄浪	北城	2	1980	35	2	2	2	2	2	2	1	1	4	2	2	1	1	1	1	2	2	2	1	2	2	1	1	2	2	2		2	1	2	2	1	1	140	2	3
2160	平凉	庄浪	西关	1	1995	20	1	2	2	2	2	2	1	4	3	1	1	1	1	1	1	1	1	1	1	2	2	2	1	1	2	2		1	1	2	3	1	2	150	1	3	2	2	1	2	3	2	2
2161	平凉	庄浪	南坪	2	1994	21	2	2	2	2	2	2	1	4	3	1	1	1	1	1	1	1	1	1	1	2	2	1	2	1	2	2		1	1	2	3	1	2	150	2	3	2	2	1	2	2	2	1
2162	平凉	庄浪	西关	2	1997	18	1	2	2	2	2	2	1	4	3	1	1	1	1	1	1	1	1	1	1	2	2	2	2	2	2	2		1	1	2	3	1	1	150	2	3	2	2	2	2	2	2	2
2163	平凉	庄浪	中靳	1	1994	21	2	2	2	2	2	2	1	2	5	1	1	1	1	1	2	2	2	2	2	2	2	2	2	2	2	1		1	2	2	3	2	1		2	3	1	1	1	1	1	1	1
2164	平凉	庄浪	东关	2	1996	19	1	2	2	2	2	2	1	4	3	1	1	1	1	1	1	1	1	1	1	1	2	2	1	2	2	2		2	1	1	2	2	1	140	2	3	2	2	2	1	2	2	3
2165	平凉	庄浪	牛咀	1	1995	20	2	2	2	2	2	2	1	3	3	2	1	1	1	1	2	2	1	2	1	2	2	2	2	2	2	2		2	2	3	3	1	2		1		3	3	2	2	2	2	2
2166	平凉	庄浪	南湖	2	1941	74	1	1	2	2	2	2	1	1	2	2	1	1	1	1	1	1	1	2	2	2	2	1	1	2	1	2		1	1	3	3	1	1	140	2	3	1	1	1	1	1	1	1
2167	平凉	庄浪	柳梁	2	1935	80	2	1	2	2	2	2	2	1	2	2	2	2	1	1	1	1	1	2	2	2	2	2	2	2	1	2		1	1	3	3	2	1		2	3	1	1	1	1	1	1	1
2168	平凉	庄浪	永宁	2	1986	29	2	2	2	2	2	1	2	1	2	2	1	1	1	1	1	2	1	2	2	2	2	2	2	1	2	2		1	2	3	3	1	1	140	2	3	1	1	1	1	1	1	1
2169	平凉	庄浪	杨魏	2	1998	17	2	2	2	2	2	2	1	3	3	1	2	2	1	1	2	2	1	2	1	2	2	2	2	2	2	2			1	2	3	1	1	140	1	3	2	2	3	3	3	2	1
2170	平凉	庄浪	阳川	1	1943	72	2	2	2	2	2	2	1	3	3	1	2	1	1	1	1	2	2	1	1	2	1	2	1	1	1	2		1	1	2	3	1	1		2	3	1	1	1	1	1	1	1
2171	平凉	庄浪	卧龙		1997	18	2	2	2	2	2	2	1	3	3	1	1	1	1	1	1	1	1	2	2	2	2	2	2	2	2	2		1	1	2	3	1	1		2		1	1	1	1	1	1	1
2172	平凉	庄浪	万泉	2	1995	20		2	2	2	2	2	1	4	3	1	1	1	1	1	1	1	1	1	1	1	2	2	2	2	2	2		1	1	3	3	1	2		1		1	2	3	3	4	1	2
2173	平凉	庄浪		2	1968	47	2	2	2	2	2	2	1	1	4	1	1	1	1	1	1	2	1	2	2	2	2	2	2	2	2	1				3	3	2	1
2174	平凉	庄浪	吊沟	2	1973	42	2	2	2	2	2	1	2	1	2	2		2	1	2	2	2	2	2	2	2	2	2	2	2	2	2		1	1	2	3	1	1		2
2175	平凉	庄浪	吊沟	2	1975	40	2	2	2	2	2	2	1	1	2	1	2	1	1	1	1	2	2	2	2	2	2	2	1	1	2	2		1	1	3	3	2	1		2
2176	平凉	庄浪	崖王	2	1971	44	2	2	2	2	2	2	1	1	2	1	1	1	1	1	1	1	1	2	1	2	2	2	1	1	1	2		1	2	3	3	1	1		2
2177	平凉	庄浪	吊沟	2	1968	47	2	2	2	2	2	2	1	2	2	1	1	1	1	1	2	1	2	2	2	1	2	2	1	1	1	1		1	1	1	3	1	1	100	2	3
2178	平凉	庄浪	崖王	2	1978	37	2	2	2	2	2	1	2	1	2	1	1	1	1	1	1	1	1	1	2	1	1	2	1	1	1	2		2	1	1	3	2	1	140	2	3
2179	平凉	庄浪	阳坡	2	1965	50	2	2	2	2	2	2	1	1	2	1	2	1	1	1	1	2	1	2	1	2	2	2	2	1	2	2		2	1	3	1	1	1		2
2180	平凉	庄浪	吊沟	2	1963	52	2	2	2	2	2	2	1	1	2	1	2	1	1	1	2	2	2	2	2	2	2	2	2	2	2	2		1	2	3	3	2	2		1
2181	平凉	庄浪	南湖	2	1969	46	1	2	2	2	2	2	1	4	1	2	2	2	1	2	2	2	2	2	2	2	2	2	2	2	2	2		1	1	1	3	1	1
2182	平凉	庄浪	九州	1	1969	46	1	2	2	2	2	2	1	3	1	2	1	1	1	1	1	1	1	2	2	2	2	2	1	2	2	2		2	1	2	3	1	1	140 90	2	3	1	1	1	1	1	4	4
2183	平凉	庄浪		1	1969	46	1	2	2	2	2	2	2	4	1	1	1	1	1	1	1	1	1	1	1	2	2	2	2	2	2	2		1	1	2	3	1	1	110	2	3	2	2	2	2	3	2	2
2184	平凉	庄浪	永宁	1	1967	48	2	2	2	2	2	2	1	1	2		2	1	1	2	1	1	2	2	2	2	2	1	2	2	1	2		2	1	3	2	1	1		2
2185	平凉	庄浪	万泉	2	1971	44	2	2	2	2	2	2	1	1	2	2	2	1	2	1	1	2	2	2	2	2	2	2	2	2	1	2		1	1	3	3	1	1	150	2
2186	平凉	庄浪	卧龙	2	1976	39	2	2	2	2	2	2	1	1	2	2	2	2	1	1	1	1	2	2	2	2	2	2	2	2	1	2		2	1	3	3				2	3
2187	平凉	庄浪	水洛	1	1962	53	1	2	2	2	2	2	1	3	1	1	1	1	1	1	1	1	2	2	2	1	2	2	2	2	2	2		1	1	2	2	1	2	140 90	2	3	1	1	2	2	2	2	1
2188	平凉	庄浪	东关	2	1997	18	1	2	2	2	2	2	1	3	3	1	1	1	1	1	1	1	1	2	2	2	2	2	1	2	2	2		2	2	3	2	1	1		2	3	2	2	2	2	2	1	2
2189	平凉	庄浪	水洛	1	1985	30	1	2	2	2	2	1	2	4	1	1	1	1	1	1	1	1	1	1	1	1	1	1	1	1	1	2		1	1	1	2	1	1	140 90	2	3	1	1	1	1	1	1	1
2190	平凉	庄浪	水洛	1	1963	52	1	2	2	2	2	2	1	4	1	1	1	1	1	1	1	1	1	2	1	2	2	2	1	2	1	2		1	1	2	3	1	1	140	2	3	3	3	2	1	1	2	2
2191	平凉	庄浪	北城	2	1941	74	1	2	1	2	2	2	2	2	3		2	1	1	1	1	1	1	2	2	2	2	2	2	2	1	2		1	1	3	3	1	1	170 120	2
2192	平凉	庄浪	东关	1	1951	64	1	1	1	2	2	2	2	1	3	2	2	1	2	1	2	2	2	2	2	2	2	2	2	2	2	2		1	1	3	3	2	1	140	1		4	4	4	4	4	4	4
2193	平凉	庄浪	石咀	1	1944	71	2	1	1	2	2	2	2	2	1	1	1	1	1	1	1	1	1	2	2	1	2	2	1	1	2	2		1	1	2	3	1	1		2	3	1	2	2	2	2	1	1
2194	平凉	庄浪	赵湾	2	1955	60	2	2	1	2	2	2	2	1	2	1	1	1	1	1	1	1	1	2	2	2	2	2	1	1	2	2		1	2	3	3	2	1		2	3	1	1	2	1	1	1	1
2195	平凉	庄浪	东关	1	1940	75	1	1	1	2	2	2	2	1	3	1	1	1	1	1	1	2	2	2	2	2	2	2	1	1	2	2		1	1	2	1	1	1	140	2	3	1	1	1	1	2	1	1
2196	平凉	庄浪	水洛	1	1941	74	2	1	2	2	2	2	2	2	3	2	2	2	2	2	2	2	2	2	2	2	2	2	2	2	2	2		2	1	3	3	1	2		2
2197	平凉	庄浪	柳梁	2	1947	68	2	1	1	2	2	2	2	1	2	2	1	1	1	1	1	1	1	2	2	2	2	2	2	1	1	2		1	1	3	3	1	1		2		1	1	1	2	3	2	3
2198	平凉	庄浪	卧龙	2	1950	65	2	1	2	2	2	2	2	1	2	2	2	1	1	1	1	1	1	2	2	2	2	2	2	2	1	2		1	1	3	3	1	1		2		1	1	1	1	1	1	1
2199	平凉	庄浪	东关	1	1949	66	1	1	1	2	2	2	2	2	3	1	1	1	1	1	1	1	1	2	2	2	2	1	2	1	2	2		1	1	3	3	1	1	140	2
2200	平凉	庄浪	永宁	2	1945	70	2	2	1	2	2	2	2	1	4	2	2	2	1	1	1	1	1	2	2	2	2	2	2	2	1	2		1	1	3	3	1	1		2		1	1	1	1	1	1	1
2201	平凉	庄浪	水洛	1	1932	83	1	1	2	2	2	2	2	1	3	2	2	2	1	1	1	1	1	2	2	2	2	2	2	2	2	1		1	1	3	3	1	1	140	2	3	1	1	1	1	1	1	1
2202	平凉	庄浪	水洛	1	1932	83	2	1	1	2	2	2	2	1	2	2	1	1								1								1	1	3	3	1	2		2		1	1	1	1	1	1	1
2203	平凉	庄浪	水洛	1	1943	72	2	1	2	2	2	2	2	3	3	2	1	1	1	1	1	1	1	2	1	2	2	2	2	2	2	2		1	1	2	3	1	1	150	2	3	1	1	1	1	1	1	1
2204	平凉	庄浪	永宁	1	1951	64	1	1	1	2	2	2	2	3	3	2	2	2	1	1	1	1	1	1	1	2	2	2	2	2	1	2		1	1	2	3	1	1		2	3	2	2	2	2	2	2	2
2205	平凉	庄浪	东关	1	1942	73	1	1	1	2	2	2	2	1	3	2	2	1	1	1	1	1	1	2	2	2	2	2	2	2	1	2		1	1	3	3	1	1	140	2		1	1	1	1	1	1	1
2206	平凉	庄浪	水洛	2	1944	71	2	1	2	2	2	2	1	1	3	2	2	2	2	2	2	2	2	2	2	2	2	2	2	2	2	2		1	1	3	3	1	1		2
2207	平凉	庄浪	水洛	2	1949	66	2	2	1	2	2	2	2	1	2	2	1	2	1	1	1	1	1	2	2	2	2	2	2	2	2	2		1	1	3	3	1	1		2		1	1	1	1	3	1	1
2208	平凉	庄浪	水洛	2	1947	68	1	2	1	2	2	2	2	1	2	1	2	1	1	2	2	2	2	2	2	2	2	2	2	2	2	2		1	1	3	3		1		2
2209	平凉	庄浪	盘安	2	1948	67	2	1	1	2	2	2	2	1	2	2	1	1	1	1	1	1	1	2	2	2	2	2	2	2	1	2		1	1	3	3	1	1		2		1	1	1	1	1	1	1
2210	平凉	庄浪	水洛	2	1935	80	2	1	1	2	2	2	2	1	5	2	2	1	1	1	2	2	2	2	2	2	2	2	2	2	2	2		1	1	3	3	1	2		2		4	4	4	4	4	4	4
2211	平凉	庄浪	水洛	1	1947	68	2	1	1	2	2	2	2	1	5	2	1	1	2	1	1	2	1	2	2	2	2	2	2	2	1	2		1	1	3	3	1	1	、	1		4	4	4	4	4	4	4
2212	平凉	庄浪	何马	1	1955	60	2	2	1	2	2	2	2	1	2	1	1	1	1	1	1	1	1	2	1	2	2	2	2	2	2	2		1	1	3	3	1	1		1		1	2	1	2	1	2	2
2213	平凉	庄浪	南坪	2	1955	60	2	2	1	2	2	2	2	1	2	2	2	1	1	1	1	1	1	2	2	2	2	2	2	2	2	2		2	1	3	3	2			2		4	4	4	4	4	4	4
2214	平凉	庄浪	水洛	2	1944	71	1	1	1	2	2	2	2	3	2	2	2	1	1	1	1	1	1	2	1	2	2	2	2	2	2	2		2	1	2	3	1	1	130 100	2	3	1	4	3	4	3	3	1
2215	平凉	庄浪	阳川	2	1965	50	2	2	2	2	2	2	1	1	2	1	1	1	1	1	1	1	1	2	2	2	2	2	2	2	1	2		1	1	3	3	1	1	140	2		2	2	2	2	2	2	2
2216	平凉	庄浪	水洛	1	1944	71	2	2	1	2	2	2	1	1	2	2	2	1	1	2	2	2	2	1	1	2	1	1	1	1	1	2		1	1	2	3	2	1	140	2	3	4	4	4	4	4	4	4
2217	平凉	庄浪	水洛	2	1961	54	2	2	1	2	2	2	2	1	2	2	1	1	1	1	1	1	1	2	2	2	2	2	2	1	2	2		1	1	3	3	1	1		2		1	1	1	2	2	1	1
2218	平凉	庄浪	阳川	2	1957	58	2	2	1	2	2	2	1	1	2	2	2	1	1	1	1	1	1	2	2	2	2	2	2	2	1	2		1	1	3	3	1	1	140	2		1	1	1	1	1	1	1
2219	平凉	庄浪	永宁	1	1955	60	2	2	1	2	2	2	2	1	2	2	1	1	1	2	2	1	2	2	2	2	2	1	2	2	2	2		1	1	3	3	1	1	130 80	2	2	1	1	1	1	1	1	1
2220	平凉	庄浪	李碾	1	1944	71	1	1	1	2	2	2	2	4	3	2	2	1	2	1	1	1	1	2	2	2	2	2	2	2	1	2		1	1	2	3	1	1	140	2		4	4	4	4	4	4	4
2221	平凉	庄浪	东关	1	1968	47	2	2	2	2	2	1	2	4	1	1	1	1	1	1	1	1	1	2	2	1	1	2	2	2	2	2			1	3	3	1	1		2	3	1	2	1	1	2	1	1
2222	平凉	庄浪	东关	1	1971	44	2	2	1	2	2	2	2	3	5	1	1	1	1	1	1	1	1	2	2	2	2	2	2	2	2	2		2	1	3	3	1	1		2		3	2	2	2	1	1	1
2223	平凉	庄浪	吊沟	1	1963	52	2	2	2	2	2	2	1	1	2	2	2	1	1	1	1	2	2	2	1	1	2	2	2	2	2	2		1	1	3	3	1	1	150 100
2224	平凉	庄浪	通化	1	1968	47	2	2	2	2	2	2	1	2	2	1	2	1	1	1	1	1		2	1	2	2	2	2	2	1	2		1	1	2	2	1	1		2	3	2	2	2	2	2	2	2
2225	平凉	庄浪	鸿旭	1	1947	68	2	1	2	2	2	2	2	1	2	1	1	1	1	1	1	1												1	1	1	1	1	1	140 90	2	3	4	4	1	2	1	1	1
2226	平凉	庄浪	通化	2	1973	42	2	2	2	2	2	2	1	1	2	1	1	1	1	1	1	1	1	2	2	2	2	2	2	2	2	1		1	1	3	3	1	1		2		1	1	1	1	1	1	1
2227	平凉	庄浪	东关	1	1947	68	2	1	2	2	2	2	2	1	2	2	1	1	1	1	1	1	1	2	2	2	2	2	1	2	2	2		2	1	3	3	2	2		2		1	1	1	2	4	4	1
2228	平凉	庄浪	东关	1	1952	63	1	2	2	2	2	2	1	3	2	2	2	1	1	1	1	2	2	2	2	2	2	2	2	2	1	2		1	1	1	3	1	1	140 90	2		3	3	1	1	1	2	1
2229	平凉	庄浪	西湾	2	1987	28	2	2	2	2	1	1	2	3	2	1	1	1	1	1	1	1	1	2	2	2	2	1	2	2	2	2		1	1	2	3	1	1	130	2	3	3	3	3	2	2	2	3
2230	平凉	庄浪	郑山	2	1985	30	2	2	2	2	2	2	1	1	2	2	1	1	1	1	1	2	1	2	1	1	1	2	2	2	2	2		2	1	3	3	1	1		2	3	4	3	2	1	4	2	2
2231	平凉	庄浪		2	1994	21	2	2	2	2	2	2	1	4	3	2	1	1	1	1	2	1	1	2	1	2	1	2	2	2	2	2		1	1	2	1	2	1		2	3	2	3	2	2	3	2	1
2232	平凉	庄浪	柳梁	1	1985	30	1	2	2	2	2	2	1	4	4	1	1	1	1	1	1	1	1	2	1	2	2	2	2	2	2	2		1	1	2	1	1	1	140	2	3	2	2	2	1	2	1	2
2233	平凉	庄浪	吊沟	2	1957	58	2	2	1	2	2	2	1	1	2	1	2	1	1	1	1	1	2	2	1	2	2	2	2	2	2	2		2	1	1	1	1	2	140	2
2234	平凉	庄浪	柳梁	1	1949	66	2	1	2	2	2	2	2	2	2	2	1	1	1	1	1	1	1	2	1	2	1	1	1	2	2	2		1	1	3	3	1		140	1
2235	平凉	庄浪	卧龙	2	1962	53	1	2	2	2	2	2	1	1	5	2	1	1	1	1	1	1	1	2	2	2	2	2	2	2	2	1		1	1	2	2	1	1	140 90	2	3	1	1	1	1	2	1	1
2236	平凉	庄浪	柳梁	2	1962	53	2	2	2	2	2	2	1	1	5	2	1	1	1	1	1	1	1	2	2	2	2	2	2	2	2	1		1	1	3	3	1	1		2		2	1	1	2	2	1	1
2237	平凉	庄浪	小湾	2	1995	20	2	2	2	2	2	2	1	4	3	2	1	2	1	2	1	1	1	1	2	2	2	2	2	2	2	2		1	1	2	3	1	1		2	3	1	2	1	2	1	1	2
2238	平凉	庄浪	柳梁	1	1943	72	2	1	2	2	2	2	2	1	2	2	2	1	1	1	1	1	1	2	2	2	2	1	1	2	2	2		1	1	3	2	1	1	140 90	2		1	2	1	4	4	2	2
2239	平凉	庄浪	下堡	2	1975	40	2	2	2	2	2	1	2	2	2	2	1	1	2	1	1	1	1	2	2	2	2	2	2	2	2	1		1	1	3	2	1	1		2	3	1	1	1	3	1	1	3
2240	平凉	庄浪	盘安	1	1953	62	1	2	2	2	2	2	1	1	2	1	1	1	1	1	1	1	1	2	2	2	2	2	2	1	2	2		1	1	3	3	1	1	140 90	2	3	1	2	1	2	4	1	1
2241	平凉	庄浪	通店	2	1951	64	1	2	2	2	2	2	1	1	2	2	1	1	1	1	1	1	1	2	2	2	2	1	2	1	1	2		1	1	3	3	1	1		2		1	1	2	2	2	1	1
2242	平凉	庄浪	中靳	1	1971	44	2	2	2	2	2	2	1	1	2	2	1	1	1	1	1	1	1	2	2	2	2	2	2	2	2	1		1	1	3	3	1	1	140	2	3	1	2	1	1	4	1	1
2243	平凉	庄浪	东关	2	1980	35	1	2	2	2	2	1	2	2	4	2	2	2	1	1	1	1	1	1	1	2	2	2	2	2	2	2		1	1	2	1	1	1	140	2	3	1	1	1	1	1	1	1
2244	平凉	庄浪	良邑	2	1976	39	2	2	2	2	2	2	1	3	2	1	1	2	1	2	1	1	2											1	1	1	3	1	1	140	2	3	1	1	1	1	1	1	1
2245	平凉	庄浪	卧龙	2	1972	43	2	2	2	2	2	2	1	2	2	1	1	1	1	1	1	1	1	2	1	2	2	2	2	2	2	2		1	1	3	3	1	1		1		1	1	1	1	1	1	1
2246	平凉	庄浪	卧龙	2	1975	40	2	2	2	2	2	2	1	2	2	1	1	1	1	1	1	1	1	1	2	2	2	2	2	2	2	2		1	1	3	3	1	1		1		1	1	1	1	1	2	1
2247	平凉	庄浪	东关	1	1978	37	1						1	4	1	1	1	1	1	1	1	1	1	1	2	2	2	2	2	2	2	2		1	1	2	2	2	1	130 60	2	3	2	2	2	3	3	3	3
2248	平凉	庄浪	周家堡	1	1973	42	2	2	2	2	2	1	2	2	2	2	1	1	1	1	1	1	1	2	2	2	2	2	2	2	2	1		1	1	2	2	1	1	130 90	2	3	4	4	1	2	2	1	1
2249	平凉	庄浪	南坪	1	1970	45	2	2	2	2	2	1	2	2	2	1	1	1	1	1	1	1	1	2	1	2	2	2	2	2	2	2		1	1	1	1	1	1	160 90	2		2	2	2	2	2	2	2
2250	平凉	庄浪	南坪	1	1971	44	2	2	1	2	2	2	2	1	2	1	1	1	1	1	1	1	1	2	2	1	2	2	2	2	2	2		1	1	1	2	1	1	160 70	2	3	2	2	3	3	2	2	2
2251	平凉	庄浪	王沟	2	1997	18	2	2	2	2	2	2	1	3	5	2	1	1	1	1	1	1	2	2	1	2	2	2	2	2	2	2		1	2	3	2	1	1	140	2	3	2	2	2	2	2	2	3
2252	平凉	庄浪	城关	1	1980	35	1	2	2	2	2	1	2	4	1	1	1	1	1	1	1	1	1	2	1	1	1	1	2	2	2	2		1	1	3	3	1	1	140 90	2	3	2	2	1	1	2	2	1
2253	平凉	庄浪	东关	1	1987	28	2	2	2	2	2	1	2	3	1	1	2	1	1	1	2	2	2	2	1	2	2	2	1	2	2	2		2	1	3	3	2	2	140	2	3	2	3	2	2	1	2	1
2254	平凉	庄浪	蒙家	1	1979	36	2	1	1	1	2	2	2	3	3	2	1	1	1	1	1	1	1	2	1	2	2	2	2	2	2	2		1	1	3	3	2	1		2		1	1	2	2	3	2	1
2255	平凉	庄浪	水洛	1	1979	36	1	1	2	2	2	2	2	3	2	2	2	1	1	1	1	1	2	2	2	1	2	2	2	2	2	2		1	1	2	2	1	1	400	1	3	2	2	3	3	2	2	3
2256	平凉	庄浪	大李	1	1998	17	1	2	2	2	2	2	1	3	3	1	1	1	1	1	1	1	1	1	2	2	2	2	2	1	2	2		1	1	2	2	2	2	90	2	2	2	3	3	2	2	2	2
2257	平凉	庄浪	水洛	1	1998	17	1	2	2	2	2	2	1	3	3	1	1	1	1	1	1	1	1	2	1	1	2	2	1	1	2	2		1	2	1	2	1	1	120	2	3	3	4	3	3	2	2	2
2258	平凉	庄浪	石山村	1	1997	18	2	2	2	2	2	2	1	3	3	1	1	1	1	1	1	1	1	2	1	2	2	2	2	2	2	2		1	1	3	3	1	2		2	3	3	3	2	3	2	2	3
2259	平凉	庄浪		1	1952	63	2	2	2	2	2	2	1	3	2	2	1	1	1	1	1	1	1	2	2	2	2	2	2	2	2	1		1	1	3	3	1	1		2	3	4	4	4	4	4	4	4
2260	平凉	庄浪	康居	1	1983	32	1	2	2	2	2	2	1	4	1	1	1	1	1	1	1	1	1	1	1	2	1	2	2	2	2	2		1	1	1	2	1	1		1	3	4	4	4	4	4	4	4
2261	平凉	庄浪	康居	2	1941	74	1	2	2	2	2	2	1	1	4	1	1	1	1	1	1	1	1	2	1	2	2	2	2	2	2	2		2	1	3	3	1	1		1		4	4	4	4	4	4	4
2262	平凉	庄浪		1	1940	75	2	1	2	2	2	2	2	2	2	1	2	2	2	2	2	2	1	2	2	2	2	2	2	2	2	1		1	1	3	3	1	1		1		2	1	1	1	1	1	1
2263	平凉	庄浪		2	1953	62	1	2	2	2	2	2	1	3	3	2	1	1	1	1	1	1	2	2	2	2	2	2	2	2	2	1		2	1	3	1	2	1	230 80	1	3	4	4	4	4	4	4	4
2264	平凉	庄浪	水洛	1	1974	41	1	2	2	2	2	1	2	4	1	2	1	1	1	1	1	1	1	2	1	2	2	2	2	2	2	2		1	1	3	3	1	1		2	4	2	2	2	2	2	2	2
2265	平凉	庄浪	康居	2	1964	51	2	2	2	1	2	2	2	2	2	2	1	1	1	1	1	1	1	2	2	2	2	2	2	2	1	2		1	1	3	1	1	1				3	1	1	1	4	1	1
2266	平凉	庄浪	徐碾	2	1969	46	2	2	2	2	2	2	1	1	2	1	1	1	1	1	1	1	1	2	1	2	2	2	2	2	2	2		1	1	3	3	1	1	130	1		4	4	4	4	4	4	4
2267	平凉	庄浪	何马	2	1971	44	1	2	2	2	2	1	2	3	4	1	1	1	1	1	1	1	1	2	1	2	2	2	2	2	2	2		1	1	3	3	1	1	140	2		1	1	1	1	1	1	1
2268	平凉	庄浪	水洛	2	1982	33	1	2	2	2	2	1	2	3	4	1	1	1	1	1	1	1	1	2	2	1	1	2	1	1	2	2			1	2	1	1	1	140 90	2	3	4	4	4	4	4
2269	平凉	庄浪	水洛	1	1968	47	1	1	2	2	2	2		1	1	1	1	2	1	1	1	1	1	2	2	1	1	2	1	2	1	2		1	1	3	3	1	1	150	2	3	2	2	2	2	2	2	2
2270	平凉	庄浪	西关	2	1951	64	2	2	1	2	2	2	2	1	2	2	1	1	1	1	1	1	1	1	2	2	2	2	2	2	2	2		1	1	3	3	1	1	140	1	3	4	4	4	4	4	4	4
2271	平凉	庄浪	西关	1	1955	60	1	2	1	1	2	2	2	2	2	1	1	1	1	1	1			2	2	2	2	2	2	2	2	2		1	1	3	3	1	1	140	2		1	1	1	1	1	1	1
2272	平凉	庄浪	徐碾	1	1966	49	2	1	2	2	2	2	2	1	2	2	2	1	2	2	2	2	2	2	1	2	2	2	2	2	2	2		1	1	3	3	1	1	140 90	2
2273	平凉	庄浪	水洛	1	1957	58	1	2	2	2	2	2	1	4	3	1	2	2	2	2	2	2	2	2	2	2	2	2	2	2	2	1		2	1	2	3	1	1	140	1
2274	平凉	庄浪	东关	1	1961	54	1	2	1	2	2	1	2	3	1	1	1	1	1	1	1	1	1	2	2	1	1	1	1	2	2	2		1	1	2	3	1	1	130	2	3	1	2	1	2	2	2	2
2275	平凉	庄浪	盘安	2	1955	60	2	2	2	2	2	2	1	1	2	1	1	1	1	1	1	1	1	2	1	2	2	2	2	2	1	2		1	1	3	3	1	1				2	1	3	2	2	3	2
2276	平凉	庄浪	西关	1	1956	59		1	2	2	2	2	2	4	1	1	1	1	1	1	1	1	1	1	1	1	1	1	1	1	1	2		1	1	3	3	1	1	140	2	3	1	2	1	1	1	1	2
2277	平凉	庄浪	魏家	2	1996	19	2	2	2	2	2	2	1	3	3	1	1	1	1	1	1	1	1	2	2	2	2	2	2	2	2	1		1	1	2	3	1	1	120	2	3	2	1	2	2	2	2	2
2278	平凉	庄浪	阳川	1	1996	19	2	2	2	2	2	2	1	3	3	1	1	1	1	1	1	1	2	2	1	1	2	2	2	2	2	2		1	1	3	3	1	1		1		2	2	1	2	1	2	2
2279	平凉	庄浪	东关	1	1964	51	1	2	1	2	2	2	2	2	4	2	1	1	1	2	2	2	2	2	1	1	2	2	2	2	2	2		1	1	3	3	1	1		1		4	4	4	4	4	4	4
2280	平凉	庄浪	崖王	2	1979	36	2	2	2	2	2	1	2	1	2	1	1	1	1	1	1	2	2	2	1	2	2	2	2	1	2	2		1	1	3	3		1
2281	平凉	庄浪	崖王	2	1973	42	2	2	2	2	2	1	2	1	2	2	1	1	1	1	1	1	1
2282	平凉	庄浪	阳坡	2	1965	50	2	2	2	2	2	2	1	1	2	1	2	1	1	1	1	2	1	2	1	2	2	2	2	1	2	2		2	1	3	3	1	1		2
2283	平凉	庄浪	崖王	2	1978	37	2	2	2	2	2	1	2	1	2	1	1	1	1	1	1	1	1	1	2	1	1	1	1	1	1	2		2	1	2	2	2	1	140	2	3
2284	平凉	庄浪	吊沟	2	1968	47	2	2	2	2	2	2	1	2	2	1	1	1	1	1	2	1	2	2	2	1	2	2	1	2	1	1		1	1	2	2	1	1		2	3
2285	平凉	庄浪	崖王	2	1971	44	2	2	2	2	2	2	1	1	2	1	1	1	1	1	1	1	1	2	1	2	2	2	1	1	1	2		1	2	3	3	1	1		2
2286	平凉	庄浪	吊沟	2	1975	40	2	2	2	2	2	2	1	1	2	1	2	1	1	1	1	2	2	2	2	2	2	2	1	1	2	2		1	1	3	3	2	1		2
2287	平凉	庄浪	吊沟	2	1973	42	2	2	2	2	2	1	2	1	2	2	1	2	1	2	2	2	2											1	1	2	2	1	1		2
2288	平凉	庄浪	吊沟	2	1963	52	2	2	2	2	2	2	1	1	2	1	2	1	1	1	2	2	2											2	1	3	3	2	2		1
2289	平凉	庄浪	九州	1	1969	46	1	2	2	2	2	2	1	3	1	2	1	1	1	1	1	1	1											2	1	2	3	1	1	140 90	2	3	1	1	1	1	1	4	4
2290	平凉	庄浪	南湖	2	1969	46	1	2	2	2	2	2	1	4	1	2	2	2	1	2	2	2	2	2	2	2	2	2	2	1	2	2		1	1	1	2	1	1		1
2291	平凉	庄浪	李窟	2	1992	23	2	1	1	2	2	1	2	4	4	2	1	1	1	1	1	1	2	2	2	2	2	2	1	2	2	2		2	1	1	2	1	1	90	2	3	2	2	1	1	1	2	1
2292	平凉	庄浪
2293	平凉	庄浪	大湾	2	1937	78	2	1	1	2	2	2	2	1	2	1	1	1	1	2	1	1	1	2	2	2	2	2	2	2	1		21	1	1	3	3	1	1		2		1	1	1	2	2	1	1
2294	平凉	庄浪	水洛	1	1936	79	1	1	2	2	2	2	2	1	2	2	1	1	1	1	1	1	1	2	2	2	2	2	1	2	1	2	1	1	1	3	3	1	1		1		1	1	3	2	4	1	1
2295	平凉	庄浪	紫荆花	2	1978	37	1	2	2	2	2	1	2	4	1	1	1	1	1	1	1	1	1	2	1	2	2	2	2	2	2	2	11	1	1	3	3	1	1	2	2		1	1	1	1	1	1	1
2296	平凉	庄浪	史洼	1	1953	62		2	2	2	2	1	1	3	2	2	2	2	1	1	2	1	1	2	2	2	2	2	2	2	1	1		1	1	3	3	1	1	140	2	3次	1	1	1	1	1	1	1
2297	平凉	庄浪	东关	2	1974	41	1	1	1	1	1	1	2	2	4	2	1	1	1	1	1	1	1	2	2	2	2	2	2	2	1	2		1	1	1	1	1	1	140	2	3	1	2	2	2	2	2	2
2298	平凉	庄浪	北城	2	1987	28	1	2	2	2	2	1	2	2	4	2	2	1	1	1	2	2	1	2	2	2	2	2	2	2	1	2		2	1	2	2	1	1	140	2	3	1	2	1	1	1	2	2
2299	平凉	庄浪	湾李	2	1968	47	2	2	2	2	2	2	1	1	2	2	1	1	2	1	1	1	1	2	2	2	2	1	2	2	2	2		1	1	3	3	1	1		2		4	4	4	4	4	4	4
2300	平凉	庄浪	崖王	2	1972	43	2	2	2	2	2	2	1	1	2	1	1	1	1	1	2	2	2	1	2	2	2	2	2	2	1	2		2	2	2	3	1	1	140	2	3	1	1	1	1	1	2	1
2301	平凉	庄浪	东关	2	1984	31	2	2	2	2	2	1	2	2	4	1	1	1	1	1	1	1	1	2	2	2	2	2	2	1	2	2		2	1	2	3	2	1	130	2	3	4	4	4	4	4	4	4
2302	平凉	庄浪	南坪	2	1963	52	2	2	2	2	2	2	1	1	2	2	2	1	1	1	1	1	1	2	2	2	2	2	2	2	1	2	2	2	2	3	3	2	2		2		4	4	4	4	4	4	4
2303	平凉	庄浪	南坪	1	1989	26	2	2	2	2	2	1	2	3	4	2	2	2	1	1	2	2	1	2	1	2	1	2	2	2	2	2		1	2	1	3	2	1		2	3	2	3	2	1	2	2	2
2304	平凉	庄浪	庙岔	2	1971	44	2	2	2	2	2	2	1	1	2	2	2	2	1	1	1	1	1	2	2	2	2	2	2	1	2	2		2	1	3	3	1	1		2	3	4	4	4	4	4	4	4
2305	平凉	庄浪	下堡	2	1973	42	2	2	2	2	2	2	1	1	2	1	1	1	1	1	1	1	1	2	2	1	2	2	2	2	2	2		1	1	3	2	1	1				1	1	1	1	1	1	1
2306	平凉	庄浪	曹湾1	1	1944	71	2	1	2	2	2	2	2	1	2	2	1	1	1	1	1	1	1	2	2	2	2	2	2	2	2	1		2	1	3	3	1	1	130	2	3	2	2	1	1	2	2	1
2307	平凉	庄浪	曹湾	2	1970	45	2	2	2	2	2	2	1	2	1	1	1	1	1	1	1	1	1	1	2	2	2	2	2	2	2	2		2	1	2	3	1	1		2		4	4	4	4	4	4	4
2308	平凉	庄浪	何马	2	1956	59	1	2	2	2	2	2	1	2	1	1	1	1	1	1	1	1	1	2	2	2	1	2	2	2	2	2		2	1	2	2	1	1	140	2	3	1	3	3	1	1	2	1
2309	平凉	庄浪	何马	1	1940	75	1	2	2	2	2	2	1	1	2	2	1	1	1	1	1	1	1	2	2	2	2	1	2	1	2	2		2	1	3	3	1	1	130	2		1	1	1	2	1	1	1
2310	平凉	庄浪	北关	1	1996	19	2	2	2	2	2	2	1	3	3	1	1	1	1	1	1	1		1	2	2	2	2	2	2	2	2		1	1	3	3	2	1		2		2	2	2	2	1	2	1
2311	平凉	庄浪	李咀	2	1997	18	2	2	2	2	2	2	1	3	3	1	1	1	1	1	1	1	1	2	2	2	2	2	2	2	2	1	网络	1	1	3	3	1	1		2		2	2	2	2	2	2	2
2312	平凉	庄浪	徐碾	2	1998	17	1	2	2	2	2	2	1	3	3	2	2	2	1	2	2	2	2	2	2	2	2	2	2	2	2	1	网络	2	1	2	3	1	1	140	2	4	2	3	3	3	3	3	3
2313	平凉	庄浪	二李	1	1966	49	2	2	2	2	2	2	1	1	2	1	1	1	1	1	1	1		2	2	2	2	2	2	1	2	2		1	1	2	2	1	1		2	3	1	2	2	2	2	1	2
2314	平凉	庄浪	吊沟	1	1938	77	2	1	2	2	2	2	2	2	3	2	1	1	2	2	1	2	1	2	2	2	2	2	2	2	1	2		1	1	3	3	1	1		2		2	1	2	1	1	2	2
2315	平凉	庄浪	二李	1	1994	21	2	2	2	2	2	2	1	4	3	1	1	1	1	1	1	1	1	1	1	2	2	2	2	2	2	2		1	1	2	3	1	1		2	3	2	3	3	2	2	2	2
2316	平凉	庄浪	二李	2	1995	20	2	2	2	2	2	1	2	1	2	2	1	2	2	2	1	1	2	2	2	2	2	2	2	2	1	2		2	2	3	3	2	2		1		2	3	2	2	2	1	1
2317	平凉	庄浪	东关	2	1993	22	3	2	2	2	2	2	1	3	2	2	1	2	1	1	1	2	1	1	1	2	2	2	2	2	2	2		1	1	2	3	1	1		2		2	3	2	3	3	3	2
2318	平凉	庄浪	史坪	1	1983	32	3	2	2	2	2	1	2	3	2	2	1	2	1	1	1	2	1	2	1	2	2	2	2	1	2	2		1	1	2	3	1	1		2		2	3	2	3	3	3	2
2319	平凉	庄浪	吊沟	1	1964	51	2	2	2	2	2	2	1	1	2	2	1	1	2	1	2	2	1	2	1	2	1	2	2	1	1	2		1	1	3	3	1	1	140	2		3	2	1	1	1	1	1
2320	平凉	庄浪	丁山	1	1995	20	2	2	2	2	2	2	1	3	3	1	1	1	1	1	1	1	1	1	1	1	1	1	1	1	1	2		1	1	2	2	1	1		1	3	1	1	1	1	1	1	1
2321	平凉	庄浪	西关	1	1985	30	2	2	2	2	2	2	1	3	1	1	1	1	1	1	1	1	1	1	1	1	1	1	1	2	2	2		1	1	1	1	1	1	140	2	3	1	1	1	1	1	1	1
2322	平凉	庄浪	红土坡	2	1973	42	2	2	2	2	2	2	1	1	2	2	1	1	1	1	1	1	1	2	2	2	2	2	1	1	2	2		1	1	3	3	1	1		2		1	1	1	1	1	1	1
2323	平凉	庄浪	庙岔	1	1997	18	2	2	2	2	2	2	1	3	3	1	1	1	1	1	1	1	1	2	2	2	1	2	2	2	2	2		1	1	2	3	1	2	140	2	3	2	2	3	2	4	2	2
2324	平凉	庄浪	南坪	1	1986	29	2	2	2	2	2	2	1	2	2	2	1	1	1	2	1	2	2	2	1	1	1	1	1	1	1	2		2	1	2	2	2	2	140	2	3	2	2	2	1	1	2	3
2325	平凉	庄浪	南门	1	1993	22	2	2	2	2	2	2	1	2	2	2	1	1	1	1	1	1	2	2	2	2	2	2	1	2	1	2		1	1	3	3	1	1		2	3	2	3	3	3	3	3	2
2326	平凉	庄浪	水洛	1	1993	22	1	2	2	2	2	2	1	4	3	2	1	1	1	2	2	1	2	2	2	2	2	2	2	2	1	2		1	1	2	2	1	1	140	2	3	3	3	3	2	2	2	1
2327	平凉	庄浪	水洛	2	1994	21	2	2	2	2	2	2	1	4	3	1	1	1	1	1	1	1	1	1	2	2	1	2	2	2	1	2		1	1	3	3	1	2		2	3	1	2	2	2	2	2	3
2328	平凉	庄浪	史坪	1	1992	23	2	2	2	2	2	2	1	2	3	1	1	2	1	2	1	2	1	1	2	1	1	2	2	1	2	2		2	1	3	2	1	2		1	3	1	3	1	2	2	1	1
2329	平凉	庄浪	良邑	2	1970	45	2	2	2	2	2	2	1	1	2	2	1	1	1	1	1	1	1	2	2	2	2	1	1	2	2	2		1	1	3	3	1	1		2		1	1	1	1	1	1	1
2330	平凉	庄浪	良邑	2	1997	18	2	2	2	2	2	2	1	1	2	1	1	2	2	2	2	2	1	2	2	1	2	2	2	1	2	2		1	1	3	3	1	1		2	3	2	3	2	2	2	2	2
2331	平凉	庄浪	杨宋	2	1997	18	2	2	2	2	2	2	1	1	2	1	1	1	1	1	1	1	1	2	2	2	2	2	2	2	1	2		2	1	2	3	1	2	140	2	3	2	2	2	3	2	2	2
2332	平凉	庄浪	中川	1	1999	16	2	2	2	2	2	2	1	3	3	1	1	1	1	1	1	1	1	2	2	1	2	2	2	2	2	2		1	1	2	3	1	1	140	2	3	2	3	1	1	2	2	1
2333	平凉	庄浪	水洛	2	1998	17	2	2	2	2	2	2	1	3	3	2	2	2	1	2	2	2	2	2	2	2	2	2	2	2	1	2		2	1	2	3	1	2	140	2	3	2	2	3	3	2	2	3
2334	平凉	庄浪	阳洼	1	1997	18	2	2	2	2	2	2	1	3	3	1	1	1	1	1	1	1	1	1	1	1	1	2	2	2	1	2		1	1	3	3	1	1	120	2	3	2	2	2	2	2	2	1
2335	平凉	庄浪	申湾	2	1997	18	2	2	2	2	2	2	1	3	3	1	1	2	1	2	1	2	2	2	2	1	1	1	2	2	2	2		2	1	3	3	1	2		2	3	2	2	2	2	2	1	1
2336	平凉	庄浪	贺庄	1	1998	17	2	2	2	2	2	2	1	3	3	1	1	1	1	1	1	1	1	1	2	2	2	2	2	2	2	1	网络	1	1	2	2	2	2		2		1	3	3	3	3	3	3
2337	平凉	庄浪	朱店	1	1999	16	2	2	2	2	2	2	1	3	3	2	2	2	1	2	1	1	2	2	1	2	2	2	2	2	2	2		1	1	3	3	1	1		2		2	2	2	2	2	2	3
2338	平凉	庄浪	柳梁	2	1998	17	2	2	2	2	2	2	1	3	3	2	1	1	2	1	1	1	1	2	1	2	2	2	2	2	2	2		1	1	3	3	1	1	140	2		2	1	2	2	2	2	2
2339	平凉	庄浪	魏湾	2	1998	17	2	2	2	2	2	2	1	3	3	2	1	2	1	1	2	2	2	2	1	2	2	2	2	2	2	2		2	1	3	3	1	1		1		2	2	1	1	2	2	1
2340	平凉	庄浪	陈庄	1	1998	17	2	2	2	2	2	2	1	3	3	2	1	1	1	1	2	1	1	2	1	2	2	2	2	1	1	2		1	1	3	3	1	1		1		2	3	4	4	4	2	2
2341	平凉	庄浪	何川	2	1997	18	2	2	2	2	2	2	1	3	3	1	1	1	1	1	1	1	1	2	2	2	2	1	1	2	2	2		1	1	2	3	1	1		2	3	2	3	3	2	2	2	3
2342	平凉	庄浪	良邑	1	1998	17	2	2	2	2	2	2	1	3	3	1	1	1	1	1	1	1	2	2	1	2	2	2	2	2	2	2		1	1	2	3	1	2		2	3	3	3	3	3	3	3	2
2343	平凉	庄浪	大庄	1	1997	18	2	2	2	2	2	2	1	3	3	2	2	2	1	2	2	2	1	1	1	2	2	2	2	1	2	2		1	1	2	2	1	2		2		2	2	2	2	2	2	2
2344	平凉	庄浪	陈峡	1	1997	18	2	2	2	2	2	2	1	3	3	1	1	1	1	1	1	1	1	1	2	1	1	2	2	2	2	2		2	1	2	2	1	1		1		2	2	1	1	2	2	3
2345	平凉	庄浪	水洛
2346	平凉	庄浪	水洛	1	1998	17	1	2	2	2	2	2	1	3	3	2	2	1	1	1	1	2	2	2	1	2	2	2	2	2	2	2		1	1	2	3	1	1		2	3	2	3	1	2	2	2	2
2347	平凉	庄浪	陈堡	1	1996	19	2	2	2	2	2	2	1	3	3	2	2	1	1	1	1	1	1	2	2	2	1	2	2	2	2	2		1	1	2	2	1	1		2	3	3	3	3	3	3	2	3
2348	平凉	庄浪	棉沟	1	1997	18	2	2	2	2	2	2	1	3	3	1	1	2	1	1	1	1	1	2	2	2	2	2	2	2	1	2		1	1	2	2	1	1		1	3	1	1	1	1	1	1	2
2349	平凉	庄浪	水洛	1	1997	18	2	2	2	2	2	2	1	3	3	1	1	1	1	1	1	1	1	1	1	2	1	2	1	2	2	2		2	1	2	2	1	1		2		2	3	2	3	2	2	2
2350	平凉	庄浪	魏山	2	1996	19	2	2	2	2	2	2	1	3	3	2	2	2	1	2	2	2	2	2	2	2	2	2	2	2	1	2		2	1	2	2	1	1	140	2	3	2	3	3	2	2	2	2
2351	平凉	庄浪	水洛	1	1998	17	2	2	2	2	2	2	1	3	3	1	1	1	1	1	1	1	1	1	2	2	2	2	2	2	2	2		1	1	1	3	1	1	140	2	3	2	2	2	2	2	2	2
2352	平凉	庄浪	永宁	2	1997	18	2	2	2	2	2	2	1	3	3	2	1	1	2	1	1	1		2	1	2	2	2	1	2	2	2		1	1	2	3	1	1	140	2	3	2	2	2	2	2	2	3
2353	平凉	庄浪	丁山	2	1997	18	2	2	2	2	2	2	1	3	3	1	2	1	1	1	1	1	1	2	1	2	2	2	2	2	2	2		1	1	3	3	1	1		2		2	1	1	2	2	2	2
2354	平凉	庄浪	通化	1	1998	17	2	2	2	2	2	2	1	3	3	2	1	1	1	1	1	2	2	1	2	2	2	2	2	2	2	2		2	2	2	3	1	1		2		3	3	3	2	2	2	3
2355	平凉	庄浪	新庄	1	1996	19	2	2	2	2	2	2	1	3	3	1	1	2	1	1	1	1	2	2	2	2	1	2	2	2	2	2		1	1	2	2	1	1		2		2	2	2	2	3	2	2
2356	平凉	庄浪	孙家	2	1998	17	2	2	2	2	2	2	1	3	3	1	1	1	1	1	1	1	2	1	2	1	1	2	2	1	2	2		1	1	2	2	2	1	140	2	3	2	3	3	2	3	2	3
2357	平凉	庄浪	孙家	1	1998	17	2	2	2	2	2	2	1	3	3	2	1	1	1	1	1	2	2	2	2	2	1	2	2	2	2	2		2	1	2	3	2	1		2		2	2	2	2	2	2	2
2358	平凉	庄浪	万泉	2	1998	17	2	2	2	2	2	2	1	3	3	1	1	1	1	1	1	1	1	1	1	2	2	2	2	1	1	2		1	1	3	3	1	1		2		3	3	2	2	2	3	3
2359	平凉	庄浪	张陈	2	1996	19	2	2	2	2	2	2	1	3	3	1	1	1	1	1	1	1	1	2	1	2	2	2	2	1	2	2		1	1	3	3	1	1		2		4	4	4	2	2	2	2
2360	平凉	庄浪	陈庄	1	1953	62	2	1	1	1	1	1	2	1	2	2	1	1	1	1	1	1	1	2	2	2	2	2	2	2	1	2		2	1	3	3	1	1		1	3	1	1	1	4	4	1	1
2362	平凉	庄浪	石阳	2	1949	66	2	1	1	2	2	2	2	1	2	2	1	1	1	1	1	1	1	2	2	2	2	2	2	2	1	1		2	1	3	3	2	1		1		1	1	1	1	1	1	1
2363	平凉	庄浪	北关	1	1950	65	1	1	2	2	2	2	2	1	3	2	1	1	1	1	1	1	1	2	2	2	2	2	2	2	1	2		1	1	3	3	1	1		2		1	1	1	1	4	1	1
2365	平凉	庄浪	何马	2	1955	60	2	2	2	2	2	2	1	2	3	2	1	1	1	1	1	1	1	2	2	2	2	2	2	2	1	2		1	1	2	2	1	1		1		1	1	1	1	1	1	1
2366	平凉	庄浪	卧龙	2	1965	50	2	2	2	2	2	2	1	1	2	2	1	1	1	1	1	1	1	1	2	2	2	2	2	2	2	2		1	1	2	2	1	1		1	3	4	4	4	4	4	4	4
2367	平凉	庄浪	吊沟	1	1963	52	1	2	2	2	2	2	1	4	1	1	1	2	1	2	1	2	1	2	2	2	2	2	1	2	2	2		1	1	2	2	1	1	140	2	3	4	4	4	4	4	2	3
2368	平凉	庄浪	大21庄	9	1997	18	1	2	2	2	2	2	1	4	3	2	2	2	1	2	2	2	1	2	2	2	2	2	1	2	2	2		2	2	2	1	1	1	140	1		3	3	3	3	2	2	2
2369	平凉	庄浪	刘庙	1	1998	17	2	2	2	2	2	2	1	3	3	1	1	1	1	1	1	1	1	1	1	1	1	1	1	1	1	2		1	1	2	2	1	1		2		1	1	1	1	1	1	1
2370	平凉	庄浪	徐门	2	1971	44	1	2	2	2	2	2	1	3	1	1	1	1	1	1	1	1	1	1	1	1	2	1	2	1	2	2		1	1	2	2	1	1	140	1	3	3	3	1	1	1	3	3
2371	平凉	庄浪	新集	2	1937	78	1	1	1	2	2	2	2	1	3	2	1	1	2	1	1	1	2	2	2	2	2	2	2	2	1	2		1	1	3	3	1	1		2		1	1	2	2	1	1	2
2372	平凉	庄浪	刘庙	1	1971	44	2	2	2	2	2	2	1	3	1	1	1	1	2	1	1	1	1	1	1	2	2	2	2	2	2	2		1	1	2	2	1	1		2	3	2	1	1	2	1	2	2
2373	平凉	庄浪	中川	2	1962	53	2	2	2	2	2	2	1	1	2	2	2	1	1	2	1	2	2	2	2	2	2	2	2	1	1	2		1	1	2	2	1	1	140	1	3	1	1	1	1	2	2	1
2374	平凉	庄浪	吊沟	2	1951	64	2	2	2	2	2	2	1	1	2	1	1	1	1	1	1	2	2	1	1	2	1	2	1	1	1	2		2	1	2	2	2	2		2		1	1	2	2	2	2	1
2375	平凉	庄浪	张湾	1	1958	57	1	2	2	2	2	2	1	3	2	1	1	1	1	1	1	2	2	2	1	2	2	2	1	2	2	2		2	1	2	3	2	1		2		1	1	2	1	3	2	3
2376	平凉	庄浪	丁山	1	1957	58	2	1	1	1	1	1	2	1	2	2	2	1	2	2	2	2	2	2	2	2	2	2	2	2	1	2		2	1	2	3	1	1		2		2	3	2	2	2	3	3
2377	平凉	庄浪	张湾	2	1997	18	2	2	2	2	2	2	1	3	3	1	1	1	1	1	1	1	1	1	1	1	1	1	1	1	1	1		1	1	2	2	1	1		2		1	1	1	1	1	1	1
2378	平凉	庄浪	大庄	2	1998	17	2	2	2	2	2	2	1	3	3	1	1	1	1	1	1	1	2	2	1	2	1	2	2	1	2	2		1	1	2	2	2	1	140	2	3	2	3	3	2	3	2	3
2379	平凉	庄浪	新庄	1	1996	19	2	2	2	2	2	2	1	3	3	1	1	2	1	1	1	1	1	2	2	2	1	2	2	2	2	2		1	1	3	3	1	1		2		2	2	2	2	3	2	2
2381	平凉	庄浪	贺庄	1	1989	26	1	2	2	2	2	2	1	4	1	1	1	1	1	1	1	1	2	1	2	2	2	2	1	2	2	2		1		1	1	2	1	120	2	3次	4	4	4	4	2	4	4
2382	平凉	庄浪	贺庄	1	1989	26	1	2	2	2	2	2	1	4	1	1	1	1	1	1	1	1	2	1	2	2	2	2	1	2	2	2		1		1	1	1	1	120	2	3次	4	4	4	4	1	4	4
2383	平凉	庄浪	徐碾	1	1978	37	2	2	2	2	2	2	1	3	2	1	1	1	1	1	1	1	1	2	2	1	2	2	2	2	2	2		1	1	1	1	1	1	140	2	3	2	2	2	2	2	2	2
2384	平凉	庄浪	何马	1	1965	50	2	2	2	2	2	2	1	2	2	1	1	1	1	1	1	1	2	2	1	2	2	2	2	2	1	2		1	1	2	3	2	1	140	2	3	1	1	2	3	1	1	1
2385	平凉	庄浪	西关	2	1988	27	2	2	2	2	2	2	1	1	4	2	1	1	1	1	1	1	1	1	1	1	2	2	1	2	2	2		1	1	2	3	1	1	140	2	3	3	3	3	2	2	2	3
2386	平凉	庄浪	西关	1	1963	52	1	2	2	2	2	2	1	3	2	1	1	1	1	1	2		1	2	2	2	2	2	2	1	2	2		1	1	2	3	1	1	140	2	3	1	1	1	1	1	1	1
2387	平凉	庄浪	贺庄	1	1956	59	2	2	2	2	2	2	1	3	2	2	1	1	1	1	1	1	1	2	2	2	1	2	2	2	1	2		2	1	2	1	1	1	140	1		1	1	1	1	3	2	1
2388	平凉	庄浪	双合	1	1997	18	2	2	2	2	2	2	1	4	3	1	1	1	1	1	1	2	2	2	1	1	1	2	1	2	2	2		1	2	1	1	1	2	150	2	3	3	4	2	4	4	4	2
2389	平凉	庄浪	安居	1	1957	58	1	2	2	2	2	2	1	2	4	2	1			2	1		1	2	1	2	2	2	2	2	2	2		1	1	3	3	1	1		2		1	1	1	1	1	1	1
2390	平凉	庄浪	东关	1	1962	53	1	1	1	2	2	2	2	4	1	1	2		1	1	2	2	2	2	1	2	2	2	2	2	2	2		2	1	2	1	2	1	140	2	3	2	1	2	2	1	1	1
2391	平凉	庄浪	九州	2	1963	52	1	2	2	2	2	2	1	1	3		1	1		1	1	1	1	1	1	2	1	2	2	2	2	2		1	1	2	1	1	1	140	2	3	2	2	1	2	1	1	1
2392	平凉	庄浪	双向	2	1972	43	2	2	2	2	2	1	2	1	4	2	2	2	1	2	2	1	1	2	1	2	2	1	2	2	2	2		1	1	3	3	1	2	140mmHg	1	3	4	4	4	4	4	4	4
2393	平凉	庄浪	崖王村	2	1971	44	2	2	2	2	2	2	1	1	2	2	2	2	1	2	2	2	2	2	2	2	2	2	2	2	1	2		1	1	3	3	1	1	>120,>80	2
2394	平凉	庄浪	吊沟	2	1971	44	2	2	2	2	2	2	1	1	2	2	2	1	1	1	2	2	2	2	2	2	2	2	1	2	1	2		1	1	2	3	1	1	大于140,大于70	2	3
2395	平凉	庄浪	吊沟	2	1962	53	2	2	2	2	2	2	1	1	2	1	1	1	1	1	1	1	1	2	2	1	2	2	2	1	2	2		1	2	3	2	1	1	高于160,高于90	2	4
2396	平凉	庄浪	崖王	2	1985	30	2	2	2	2	2	2	1	1	2	1	1	1	1	1	1	1	1	2	1	2	2	2	2	2	2	2		2	1	3	2	1	1		2	3
2397	平凉	庄浪	乐吴	2	1955	60	1	2	2	2	2	2	1	2	3	2	1	1	1	2	2	1	2	2	2	2	2	1	1	2	2	2		1	1	3	3	1	1		2
2398	平凉	庄浪	九洲花	1	1947	68	1	2	2	2	2	2	1	3	3	2	2	2	2	2	1	2	2	2	2	2	2	2	2	2	1	2		1	1	3	3	1	1	大于150,大于90	2
2399	平凉	庄浪	徐碾	2	1964	51	2	2	2	2	2	2	1	1	2	2	2	2	2	2	2	1	2	2	2	2	2	2	1	1	2	2		1	1	3	3	1	1	大于140	2		2	2	2	2	1	1	2
2400	平凉	庄浪	徐碾	2	1969	46	2	2	2	2	2	2	1	1	2	2	2	1	1	1	1	1	1	2	2	2	2	2	1	1	2	2		1	1	3	2	1	1	高于150	2	1	2	1	2	1	1
2401	平凉	庄浪	徐碾	2	1965	50	2	2	2	2	2	2	1	1	2	2	2	2	2	1	2	2	2	2	2	2	2	2	2	1	1	2		1	1	2	2	1	1	高于140	2		1	1	2	2	2	4	4
2402	平凉	庄浪	九洲花	2	1970	45	2	2	2	2	2	2	1	2	2	1	1	1	1	1	1	1	1	2	1	1	2	2	1	2	2	2		1	1	1	2	1	1	高于140	2	3	1	1	1	1	4	4	4
2403	平凉	庄浪	水洛镇	1	1992	23	1	2	2	2	2	2	1	4	3	2	2	2	2	2	1	2	2	2	2	2	2	2	1	2	2	2		2	1	3	3	1	1		2	2	2	3	2	3	3	2	3
2404	平凉	庄浪	南坪	1	1967	48	2	2	2	2	2	2	1	1	2	2	2	1	1	2	1	2	2	2	2	1	2	2	2	2	1	2		1	1	3	3	1	1		2		3	3	3	2	2	3	3
2405	平凉	庄浪		1	1996	19	1	2	2	2	2	2	1	4	3	1	1	1	1	1	1	1	1	2	1	1	2	2	1	2	2	2		1	1	1	2	2	1		2	3	2	2	2	2	2	2	2
2406	平凉	庄浪	南坪	1	1976	39	2	2	2	2	2	2	1	1	4	2	2	2	1	2	1	2	2	2	1	2	2	2	2	2	2	2		2	2	3	3	1	1		2		2	2	2	2	2	2	2
2407	平凉	庄浪		1	1996	19	2	2	2	2	2	2	1	3	3	1	1	1	1	1	1	1	1	2	1	2	2	2	2	2	2	2		1	2	3	3	1	1		2		2	2	2	2	2	2	2
2408	平凉	庄浪		1	1994	21	1	2	2	2	2	2	1	4	3	1	1	1	1	1	1	1	1	1	1	1	1	2	1	2	2	2						1	1		2		2	2	2	2	2	1	2
2409	平凉	庄浪	老山沟	1	1995	20	2	2	2	2	2	1	1	1	1	1	1	1	1	1	1	1	1	1	1	1	1	2	1	1	1	1		1	1	2	1	1	1	150	2	3	1	1	1	1	1	1	1
2410	平凉	庄浪	老山沟	2	1969	46	1	2	2	2	2	2	1	3	4	1	1	1	1	1	1	1	2	2	1	2	2	2	2	2	2	2		1	1	2	2	1	1	140 90	2		2	2	2	2	2	2	2
2411	平凉	庄浪	石桥	1	2000	15	1	2	2	2	2	2	1	2	3	1	1	2	1	1	2	1	1	2	1	2	2	2	2	2	2	2		1	2	3	3	1	2		1		1	2	3	1	1	1	2
2412	平凉	庄浪	东关	2	1967	48	2	2	2	2	2	1	2	2	2	1	1	1	1	1	1	1	1	2	1	2	2	2	2	2	1	2		2	1	2	3		1	130	2	3	2	2	2	2	3	2	2
2413	平凉	庄浪	孙庄	2	1974	41	2	2	2	2	2	1	2	2	2	2	1	1	1	1	1	1	1	2	1	2	2	2	2	2	2	2		2	2	3	3		1		1		4	4	4	4	4	4	4
2414	平凉	庄浪	东关	2	1988	27	1	2	2	2	2	2	1	4	2	1	1	1	1	1	1	1	1	2	1	2	2	2	2	2	2	2		1	1	2	3	1	1	120	2		1	2	2	2	2	2	2
2415	平凉	庄浪	崖王	2	1975	40	2	2	2	2	2	2	1	1	2	1	1	1	1	1	1	1	2	2	2	1	2	2	2	2	2	2		1	1	3	1	1	1		2	3
2416	平凉	庄浪	崖王	2	1975	40	2	2	2	2	2	2	1	1	2	2	2	1	1	2	1	2	2	2	2	1	2	2	2	2	2	2		2	1	3	2	1	1		2
2417	平凉	庄浪	吊沟	2	1962	53	2	2	2	2	2	2	1	1	2	2	2	1	1	1	1	1	1	2	2	1	2	2	2	2	2	2		1	1	3	2	1	1	120 90	2	2
2418	平凉	庄浪	东关	1	1986	29	2	2	2	2	2	1	2	2	4	2	1	1	1	1	1	1	1	2	1	2	2	2	2	2	2	2		1	1	3	3	2	1		2		2	2	2	2	2	2	2
2419	平凉	庄浪	陈堡	1	1996	19	2	2	2	2	2	2	1	3	3	1	1	1	2	1	1	1	1	1	2	2	2	2	2	2	2	2		1	1	3	3	1	1		2		2	2	2	2	3	2	2
2420	平凉	庄浪	张山	2	1996	19	2	2	2	2	2	2	1	3	3	1	1	1	1	1	1	1	1	1	1	2	2	2	2	2	2	1	网络	1	1	3	3	1	1		2	3	1	1	1	1	1	1	1
2421	平凉	庄浪	北城	1	1961	54	1	1	2	2	2	2	1	4	1	1	1	1	1	1	1	2	2	1	1	2	1	1	1	2	2	2		2	1	2	2	1	1	140	2	3	1	1	2	2	2	1	1
2422	平凉	庄浪	东关	2	1950	65	2	2	1	2	2	2	2	1	2	1	2	1	1	1	1	1	2	2	2	2	2	2	2	2	1	2		2	1	2	1	2	1	140	2	3	1	1	1	1	4	1	1
2423	平凉	庄浪	郭堡	1	1978	37	2	2	2	2	2	2	1	3	1	1	1	1	1	1	1	1	1	2	2	1	2	2	2	2	2	2		1	1	2	3	1	1	140	2	3	1	1	1	1	1	1	1
2424	平凉	庄浪	赵墩	1	1958	57	1	2	2	2	2	2	1	3	2	1	1	1	1	1	1	1	1	2	1	2	2	2	2	2	2	2		1	1	2	2	1	1	120 80	2	3	1	2	1	1	2	1	1
2425	平凉	庄浪	东关	1	1983	32	1	2	2	2	2	1	1	4	1	1	1	1	1	1	2	1	2	2	1	1	2	2	2	2	2	2		1	1	1	2	1	1	150 90	2	3	2	2	2	2	2	1	1
2426	平凉	庄浪		1	1969	46	3	2	2	2	2	2	1	3	3	1	1	2	1	1	2	1	2	2	1	2	2	2	2	2	2	2		1	1	1	2	2	1	140 90	2	3	4	4	4	4	4	4	4
2427	平凉	庄浪	阳洼	1	1994	21	2	2	2	2	2	2	1	4	3	1	1	1	1	1	1	2	1	2	1	1	1	2	2	2	2	2		1	2	3	3	1	1		2	3	2	3	2	4	1	2	3
2428	平凉	庄浪	李山	1	1996	19	2	2	2	2	2	2	1	4	3	2	1	1	1	1	1	1	1	2	1	2	1	2	1	2	1	2		1	1	2	3	1	1	140	2	3	3	3	3	2	2	2	3
2429	平凉	庄浪	东关	1	1976	39	2	2	2	2	2	2	1	3	2	1	1	1	1	1	2	2	2	2	1	1	2	2	2	2	2	2		1		2	3		1	140	1		1	1	1	1	1	1	1
2430	平凉	庄浪	崔坪	1	1952	63	1	1	2	2	2	2	2	4	1	1	1	1	1	1	1	1	1
2431	平凉	庄浪	张湾	2	1949	66	2	2	1	2	2	2	2	1	2	2	2	2	1	1	1	1	1	2	2	2	2	2	2	2	1	2		2	1	2	1	1	1	140	2	3	1	2	1	1	2	2	1
2432	平凉	庄浪	西关	1	1937	78	2	1	2	2	2	2	2	1	2
2433	平凉	庄浪	丁山	1	1993	22	2	2	2	2	2	2	1	3	3	1	1	1	1	1	1	1	1	2	2	2	2	2	2	2	2	1		2	1	2	3	1	1		2	3	2	2	1	2	4	2	3
2434	平凉	庄浪	东关	2	1992	23	1	2	2	2	2	2	1	4	1	1	1	1	1	1	1	1	1	2	1	2	1	2	1	1	2	2		1	1	2	2	1	1	140 90	2	3	2	2	2	1	2	1	2
2435	平凉	庄浪	大庄	2	1990	25	1	2	2	2	2	2	1	4	1	1	1	1	1	1	1	1	1	2	2	2	2	2	2	1	2	2		2	1	1	1	1	1	140 90	2	3	1	2	2	3	3	2	3
2436	平凉	庄浪	康居	1	1961	54	2	1	2	2	2	2	2	1	2	2	1	1	1	1	1	1	1	2	2	2	2	1	1	2	2	2		1	1	3	3	1	1	130	1		1	1	1	1	1	1	1
2437	平凉	庄浪	康居	1	1941	74	2	1	2	2	2	2	2	1	2	2	1	1	1	1	1	1	1	2	2	2	2	1	1	1	2	2		1	1	3	3	1	1		1		1	1	1	1	1	1	1
2438	平凉	庄浪	李碾	1	1957	58	2	2	2	2	2	2	1	1	2	2	1	2	1	1	1	1	1	2	2	2	2	2	2	2	2	1		1	1	3	3	1	2		2		1	1	1	1	1	1	1
2439	平凉	庄浪	丁山	2	1976	39	2	1	2	2	2	2	1	1	2	2	2	2	2	2	2	2	2	2	2	2	2	2	2	2	2	2		1	1	3	3	1	1			3	1	1	1	2	1	1	1
2440	平凉	庄浪		1	1966	49	2	2	2	2	2	2	1	2	2	2	1	1	1	1	1	1	1	2	2	2	2	1	1	2	2	2				3	3	1	1		1		4	4	4	4	4	4	4
2441	平凉	庄浪	康居	1	1954	61	1	2	1	2	2	2	1	3	3	1	1	1	1	1	2	2	2	2	2	2	1	2	2	2	1	2		1	1	2	3	2	1		1	3	2	3	1	1	1	2	2
2442	平凉	庄浪	康居	1	1970	45	2	2	2	2	2	2	1	1	2	2	2	2	2	1	2	2	1	2	2	2	2	2	2	2	2	1		1	1	2	1	1	1		2	3
2443	平凉	庄浪	中川	1	1969	46	2	1	2	2	2	2	1	1	2	2	2	1	1	1	1	1	1	2	2	2	2	1	2	2	2	2		1	1	3	3	1	1		2		1	1	1	1	1	1	1
2444	平凉	庄浪	湾李	1	1994	21	2	2	2	2	2	2	1	4	3	1	1	1	1	1	1	1	1	2	2	2	2	1	2	2	2	2		1	1	3	3	1	1		2		2	1	2	2	2	2	1
2445	平凉	庄浪	盘安	1	1938	77	2	1	1	2	2	2	2	1	2	2	2	1	1	1	1	1	1	2	2	2	2	2	2	2	1	2		1	1	3	3	1	1	140	2		1	1	1	1	1	1	1
2446	平凉	庄浪	万泉	2	1962	53	2	2	2	2	2	2	1	1	2	2	1	1	1	1	1	1	1	2	2	2	2	2	2	2	1	2		1	1	3	3	2	1		2		4	4	4	4	4	4	4
2447	平凉	庄浪	东关	1	1979	36	1	2	2	2	2	2	1	2	4	2	1	1	1	1	1	1	2	2	1	2	2	2	1	2	1	2		1	1	1	3	1	1	120 80	2		4	4	4	4	4	4	4
2448	平凉	庄浪	贺庄	2	1995	20	1	2	2	2	2	2	1	2	5	2	2	2	2	1	2	2	2	2	1	2	2	2	1	2	2	2		1	2	3	3	2	2		2		2	4	4	2	4	2	2
2449	平凉	庄浪	朱店	2	1992	23	2	2	2	2	2	2	1	2	1	2	2	1	1	1	1	2	1	2	2	2	2	2	2	2	1	1		2	2	3	3	1	1		2		3	4	2	3	1	2	3
2450	平凉	庄浪	东关	1	1976	39	1	2	2	2	2	2	1	4	1	1	1	1	1	1	1	1	1	2	2	2	2	2	2	1	2	2		2	2	1	1	2	2	140 90	2	3	1	1	1	1	1	1	1
2451	平凉	庄浪	张川	1	1953	62	2	2	2	2	2	2	1	3	3	2	1	1	1	2	1	1	1	2	2	1	1	2	1	2	2	2		1	1	3	3	1	1	130 80	2		1	1	1	1	1	1	1
2452	平凉	庄浪	南坪	2	1950	65	2	2	1	2	2	2	2	1	2	1	1	1	1	1	1	1	1	2	2	1	2	2	2	2	2	2		1	2	3	3	2	1		2	2	2	2	1	2	2	2	2
2453	平凉	庄浪	万泉	1	1934	81	2	1	1	2	2	2	2	1	3	2	2	2	2	2	1	2	2	2	2	2	2	2	2	2	2	2		1	1	3	1	1	1	130 80	1	2	4	4	4	4	4	4	4
2454	平凉	庄浪	水洛	1	1945	70	2	1	2	2	2	2	2	1	3	2	2	1	2	1	2	1	2	2	2	1	1	2	2	2	2	1		1	1	2	1	2	1	180	2		3	3	1	4	3	3	3
2455	平凉	庄浪		1	1951	64	3	2	2	2	2	2	1	2	3	1	1	1	1	1	1	1	1	2	2	2	2	2	2	2	2	1		1	1	1	3	1	1	140	2		4	4	4	4	4	2	2
2456	平凉	庄浪	东关	1	1954	61	1	2	2	2	2	2	1	4	1	1	2	2	1	1	2	2	2	2	2	2	2	2	1	1	2	2		1	1	1	1	1	1	120	2	2
2457	平凉	庄浪	东关	2	1954	61	2	2	2	2	2	2	1	3	1	2	2	1	1	1	2	1	2	2	2	2	2	2	2	2	2	2		2	1	2	3	1	1	140 60	2	2
2458	平凉	庄浪	东关	1	1957	58	1	2	2	2	2	2	1	3	1	2	2	1	1	2	2	2	2	2	2	2	2	2	1	2	2	2		1	1	3	3	1	1	130~140 90	2
2459	平凉	庄浪	东关	2	1959	56	1	2	2	2	2	2	1	2	3	2	2	2	2	2	2	2	1	2	1	2	2	2	2	2	2	2		1	1	1	3	1	1	120	2	3
2460	平凉	庄浪	马寺	1	1988	27	1	2	2	2	2	2	1	4	1	1	1	1	1	1	1	1	1	2	2	2	2	2	2	1	2	1		1	1	2	2	1	2	140 90	2	3	1	1	1	1	1	1	1
2461	平凉	庄浪	徐碾	2	1995	20	2	2	2	2	2	2	1	3	3	2	2	1	1	1	1	1	1	2	2	2	2	2	2	2	1	2		2	1	2	2	1	1		2		1	2	2	2	4	2	2
2462	平凉	庄浪	西关	1	1979	36	2	2	2	2	2	2	1	2	5	2	1	1	1	1	1	1	1	2	1	2	2	2	2	2	2	2		2	1	2	2	1	1		2	3	2	2	3	2	3	2	3
2463	平凉	庄浪	水洛	1	1987	28	1	2	2	2	2	2	1	4	1	1	1	1	1	1	1	1	1	1	1	1	1	2	1	2	2	2		1	1	2	2	1	1	140	2	3	2	2	2	2	2	2	2
2464	平凉	庄浪	阳川	1	1999	16	2	2	2	2	2	2	1	3	3	2	1	2	1	1	1	1	1	2	1	2	2	2	2	2	2	2		2	1	3	3	1	1	140	2	3	4	4	4	4	4	4	4
2465	平凉	庄浪	大庄	1	1997	18	2	2	2	2	2	2	1	3	3	2	1	2	1	1	2	2	2	2	2	2	2	2	2	2	2	1		1	1	2	3	2	1		2	3	2	2	3	2	2	2	3
2466	平凉	庄浪	中靳	1	1996	19	2	2	2	2	2	2	1	3	3	2	1	2	1	1	1	1	1	2	1	2	2	2	2	2	2	2				3	3	1	1		2		2	2	2	2	2	2	2
2467	平凉	庄浪	水洛	1	1988	27	3	1	2	2	2	2	2	3	4	1	1	1	1	1	1	2	2	2	2	2	2	2	1	2	2	2		1	1	2	3	1	1		2	3	3	3	1	2	2	2	3
2468	平凉	庄浪	阳洼	1	1997	18	2	2	2	2	2	2	1	3	3	1	1	1	1	1	1	1	1	2	2	2	2	2	1	2	2	2		1	1	3	3	1	1		1	3	3	3	2	2	2	2	2
2469	平凉	庄浪	南湖	2	1996	19	2	2	2	2	2	2	1	4	1	1	1	1	1	1	1	1	1	2	2	2	2	1	2	2	2	2		1	1	2	3	2	2		2	3	3	3	2	3	3	3	3
2470	平凉	庄浪	大庄	2	1999	16	2	2	2	2	2	2	1	3	3	2	1	2	1	1	1	1	1	2	1	2	2	2	2	2	2	2				3	3	1	1		2		2	2	2	2	2	2	2
2471	平凉	庄浪	王宫	2	1995	20	2	2	2	2	2	2	1	4	3	1	1	1	1	1	2	1	1	2	1	2	2	2	2	2	2	2		1	1	2	2	1	1		2	2	2	2	2	2	2	2	3
2472	平凉	庄浪	孙沟	2	1991	24	2	2	2	2	2	2	1	2	2	1	1	1	1	2	2	2	1	2	1	2	2	2	2	2	2	2		1	1	2	2	1	1	120	2	每年一次	2	2	2	2	2	3	3
2473	平凉	庄浪	孙沟	1	1991	24	2	2	2	2	2	2	1	2	2	1	1	1	1	1	2	1	1	2	1	2	2	2	2	2	2	2		1	1	2	2	1	1	120	2	每年一次	2	3	2	3	2	2	3
2474	平凉	庄浪	阳川	2	1995	20	2	2	2	2	2	2	1	4	3	1	1	1	1	1	1	1	1	1	1	2	2	2	2	2	2	2		1	1	2	2	1	1	120	2	一年一次	2	2	2	2	2	3	3
2475	平凉	庄浪	大庄	2	1992	23	2	2	2	2	2	2	1	2	2	1	1	1	1	1	1	1	1	1	1	2	2	2	2	2	2	2		1	1	2	2	1	1	120	2	每年一次	2	2	2	2	2	3	3
2476	平凉	庄浪	湾李	2	1997	18	2	2	2	2	2	2	1	3	3	1	1	1	1	1	1	1	1	2	1	2	2	2	2	2	2	2		1	1	2	2	1	1		1		2	2	2	2	2	2	3
2477	平凉	庄浪	白堡	2	1992	23	2	2	2	2	2	1	1	2	2	1	1	1	1	1	2	1	1	2	2	2	1	2	2	2	2	2		2	1	2	2	2	1	120	2	每年一次	2	3	2	3	2	2	3
2478	平凉	庄浪		1	1995	20	2	2	2	2	2	2	1	4	3	1	1	2	2	1	2	2	1	1	2	2	1	2	2	2	2	2		1	1	2	2	2	2	140 90	2	3	2	1	2	3	2	1	2
2479	平凉	庄浪	阳川	1	1950	65	2	1	2	2	2	2	2	2	2	2	1	1	1	1	1	1	1	2	2	2	2	2	2	2	2	1		1	1	2	3	1	1	140	1		2	1	2	1	2	1	1
2480	平凉	庄浪	二李	1	1969	46	2	2	2	2	2	2	1	2	2	1	1	1	1	1	1	1	1	2	2	2	2	2	2	2	1	2		1	1	3	3	1	1	140 90	2		2	1	1	2	1	1	2
2481	平凉	庄浪	东关	1	1995	20	1	2	2	2	2	2	1	4	3	1	1	1	1	1	1	1	1	2	2	2	2	2	2	2	2	1		1	2	2	3	1	1	170	2	3	1	1	1	1	1	2	2
2482	平凉	庄浪	北城	1	1947	68	1	1	2	2	2	2	2	2	3	2	2	1	1	2	2	1	1	2	2	2	2	2	2	2	2	1		2	1	3	3	1	1		1		1	1	1	1	4	2	2
2483	平凉	庄浪	苏坪	2	1997	18	2	2	2	2	2	2	1	3	3	2	1	2	1	1	1	1	1	1	1	2	1	2	2	2	1	2		2	1	3	3	1	1		2	3	2	2	2	3	2	2	1
2484	平凉	庄浪	李碾	1	1964	51	2	2	2	2	2	2	1	2	3	1	1	1	1	1	1	1	1	1	1	2	1	2	1	1	1	2		1	1	1	2	1	1	140 90	2	3	1	1	1	1	1	1	1
2485	平凉	庄浪	贺庄	1	1950	65	2	2	2	2	2	2	1	1	2	1	2	1	1	2	2	2	2	2	2	2	2	2	2	1	1	2		1	1	3	3	1	1	140	2	3	2	2	1	1	1	1	1
2486	平凉	庄浪	柳梁	2	1972	43	2	2	2	2	2	2	1	1	2	1	2	1	1	2	2	2	2	1	2	2	2	2	2	2	2	2		1		3	3	2	1		2		1	1	2	2	2	1	1
2487	平凉	庄浪	安泰		1973	42	1	2	2	2	2	1	2	3	1	1	1	1	1	1	1	1	1	1	1	2	2	2	1	2	2	2		1	1	2	3	1	1	140	2	3	1	2	2	2	3	1	1
2488	平凉	庄浪	安泰	2	1951	64	1	2	2	2	2	2	1	1	2	1	1	1	1	1	1	1	1	1	1	2	2	1	1	1	1	2		1	1	2	3	1	1	140 90	2	3	1	1	2	1	2	1	1
2489	平凉	庄浪	西关	1	1966	49	2	2	2	2	2	2	1	1	3	1	1	1	1	1	2	2	2	1	2	2	2	1	2	2	2	2		1	1	3	3	1	1		2		1	1	1	2	1	1	1
2490	平凉	庄浪	盘安	1	1975	40	2	2	2	2	2	2	1	1	2	2	2	1	1	2	1	2	1	2	1	2	2	2	2	2	2	2		1	1	3	1	2	1		2
2491	平凉	庄浪	永宁	1	1935	80	1	2	2	2	2	2	1	1	2	1	1	1	2	2	1	2	1	2	1	2	2	2	2	2	2	2		1	2	3	1	2	1		2
2492	平凉	庄浪	孙庙	1	1997	18	2	2	2	2	2	2	1	3	3	1	1	1	1	1	1	1	1	1	2	2	1	2	1	2	2	2		1	1	3	3	1	1		2	3	1	1	1	1	1	1	1
2493	平凉	庄浪	阳川	2	1973	42	2	2	2	2	2	2	1	1	2	2	1	1	1	1	2	2	1	2	2	2	2	2	2	2	2	1		1	1	3	3	1	1		2	3	4	4	4	4	4	4	4
2494	平凉	庄浪	二李	1	1996	19	2	2	2	2	2	2	1	4	3	2	1	1	1	1	1	1	1	2	1	2	2	2	2	2	2	2		1	2	2	3	1	1	140	2	3	1	2	1	2	1	2	2
2495	平凉	庄浪	东关	2	1998	17	1	2	2	2	2	2	1	3	3	1	1	1	1	1	2	2	1	2	2	2	2	2	2	2	2	1	网络	1	1	2	3	2	1	140	2	3	1	2	2	3	3	2	3
2496	平凉	庄浪	大庄	2	1996	19	2	2	2	2	2	2	1	3	3	1	1	1	1	1	2	2	1	2	2	2	2	2	2	1	2	2		2	1	3	3	1	2		2	3	2	1	2	3	3	2	2
2497	平凉	庄浪	朱店	1	1957	58	2	1	1	2	2	2	2	1	2	2	2	2	2	2	2	2	2	2	2	2	2	2	2	2	2	1		2	1	3	3	1	1	140 90	2
2498	平凉	庄浪	通化	2	1968	47	2	2	2	2	2	2	1	1	2	2	2	1	1	2	2	2	2	2	2	2	2	2	2	2	1	2		1	1	3	3	1	1		2
2499	平凉	庄浪	东关	2	1997	18	1	2	2	2	2	2	1	3	3	1	1	1	1	1	1	1	1	2	2	2	2	2	1	2	2	1		2	2	3	2	1	1		2	3	2	2	2	2	2	1	2
2500	平凉	庄浪	崇文	1	1962	53	1	2	2	2	2	2	1	3	1	1	1	1	1	1	1	1	2	2	2	1	2	2	2	1	2	2		1	1	2	2	1	2	140 90	2	3	1	1	2	2	2	2	1
2501	平凉	庄浪	卧龙	2	1976	39	2	2	2	2	2	2	1	1	2	2	2	2	1	1	1	1	2	2	2	2	2	2	2	2	1	2		2	1	3	2				2	3
2502	平凉	庄浪	万泉	2	1971	44	2	2	2	2	2	2	1	1	2	2	2	1	2	1	1	2	2	2	2	2	2	2	2	2	1	2		1	1	3	3	1	1	150	2
2503	平凉	庄浪	永宁	1	1967	48	2	2	2	2	2	2	1	1	2	2	2	1	1	2	1	1	2	2	2	2	2	1	2	2	1	2		2	1	3	2	1	1		2
2504	平凉	庄浪	东关	1	1969	46	1	2	2	2	2	2	1	4	1	1	1	1	1	1	1	1	1	1	1	2	2	2	2	2	2	2		1	1	2	3	1	1	110	2	3	2	2	2	2	3	2	2
2505	平凉	庄浪		1	1972	43	2	2	2	2	2	2	1	2	5	2	1	1	1	1	1	1	1	2	2	1	2	2	2	2	2	2		1	1	3	3			140			2	3	2	3	2	2	2
2506	平凉	庄浪	东关	2	2000	15	1	2	2	2	2	2	1	3	3	1	1	2	1	1	2	2	1	2	2	2	1	2	2	2	2	2		1	1	2	2	1	1	140	2	3
1411	平凉	静宁	化沟	2	1995	20	3	2	2	2	2	2	1	4	3	1	1	1	1	1	1	2	2	2	1	2	2	2	1	1	2	2		1	1	2	3	1	1		1		2	3	1	3	2	2	1
1418	平凉	静宁		1	1991	24	2	2	2	2	2	2	1	2	2	2	1	2	2	2	1	2	1	1	2	2	2	2	2	1	1	2		1	2	2	3	2	1		1		1	3	2	2	3	1	3
1543	兰州	过来	皋兰	1	1972	43	1	2	2	2	2	2	1	1	2	1	1	1	1	1	1	1	1	1	1	2	2	2	2	2	2	2		1	2	2	3	1	1		1	3	1	2	3	2	2	1	2
1002	兰州	皋兰	魏家庄	2	1975	40	3	2	2	2	2	2	1	1	2	1	1	1	1	2	1	1	1	1	2	1	2	2	2	2	2	2		1	2	2	3	1	1		1	3	1	1	1	2	2	2	2
1003	兰州	皋兰	魏家庄	2	1978	37	2	2	1	2	2	2	1	2	2	1	1	1	1	1	2	1	1	1	1	2	1	2	2	2	2	2		2	2	2	2	1	1	90、140	1	3	1	2	2	1	2	1	2
1004	兰州	皋兰	魏家庄	1	1989	26	1	2	2	2	2	2	1	3	1	1	1	1	1	1	1	1	1	1	1	1	1	1	2	2	2	2		1	1	2	2	1	1	90、170	1	3	1	2	2	1	2	2	2
1005	兰州	皋兰	魏家庄	1	1978	37	2	2	2	2	2	2	1	1	2	1	1	1	1	2	1	1	1	2	1	1	1	2	2	2	2	2		2	1	2	2	1	1	>130	1	3	1	1	1	2	2	2	2
1006	兰州	皋兰	魏家庄	2	1985	30	1	2	2	2	2	2	1	3	1	1	1	1	1	1	1	1	1	1	1	1	1	1	2	2	2	2		1	1	3	2	1	1	80、140	1	3	2	2	1	2	3	3	2
1007	兰州	皋兰	魏家庄	2	1977	38	1	2	1	2	2	2	1	2	4	1	1	1	1	1	1	1	1	1	1	2	2	1	2	2	2	2		2	2	2	2	1	1	140	1		1	2	1	1	1	2	2
1008	兰州	皋兰	魏家庄	2	1978	37	2	2	2	2	2	2	1	3	2	1	1	1	1	2	1	1	1	2	1	1	2	1	2	2	2	2		1	1	2	3	1	1	170	1		1	1	1	2	2	2	2
1009	兰州	皋兰	丰水村	2	1985	30	2	2	2	2	2	2	1	2	2	2	1	1	1	1	1	1	1	2	1	2	2	2	2	2	2	2		2	1	2	3	1	1	90、130	1	3	1	2	2	2	3	2	2
1010	兰州	皋兰	魏家庄	1	1975	40	1	2	1	2	2	1	1	3	1	1	1	1	1	1	1	1	1	2	1	1	1	2	2	2	2	2		1	1	1	2	1	1	90、140	1	3	1	2	3	2	2	1	2
1011	兰州	皋兰		1	1979	36	2	2	2	2	2	1	1	1	2	1	1	2	1	1	1	1	1	2	1	1	2	2	2	2	2	2		1	1	2	2	1	1	100	1	3	1	2	2	1	2	1	2
1012	兰州	皋兰		1	1972	43	2	2	2	2	2	2	2	1	2	1	1	2	1	1	1	1	1	2	1	1	1	2	2	2	2	2		1	1	2	3	1	1		1		2	2	2	1	1	1	1
1013	兰州	皋兰		1	1983	32	2	2	2	2	2	2	1	1	1	1	1	1	1	1	1	1	1	2	1	1	1	2	2	2	2	2		1	1	2	2	1	1	90、160	1	3	2	2	2	3	2	2	2
1014	兰州	皋兰		1	1972	43	1	2	1	2	2	2	1	1	2	1	1	1	2	1	1	1	1	2	1	1	1	2	2	2	2	2		1	1	2	2	1	1	110	1	3	2	3	2	2	2	2	1
1015	兰州	皋兰		1	1983	32	2	2	2	2	2	2	1	2	2	1	2	1	1	2	1	1	1	2	1	1	1	2	2	2	2	2		1	1	2	3	1	1		1		1	2	2	3	2	1	1
1016	兰州	皋兰		1	1985	30	2	2	2	2	2	1	1	2	2	1	1	2	2	1	1	1	1	2	1	1	1	2	2	2	2	2		1	1	2	3	1	1		1	3	1	1	1	1	1	1	1
1017	兰州	皋兰		1	1990	25	4	1	2	2	2	2	1	2	3	2	1	1	1	1	1	1	1	2	1	1	2	2	1	2	2	2		1	1	2	3	1	1	80、120	1		3	2	2	2	2	1	1
1018	兰州	皋兰		2	1980	35	1	2	2	2	2	1	2	3	1	1	1	1	1	1	1	1	2	2	1	2	2	2	1	2	2	2		2	1	2	2	1	1	80、120	1	3	3	3	3	3	3	3	3
1019	兰州	皋兰		2	1990	25	2	2	2	2	2	1	2	3	2	2	1	1	1	1	1	1	1	2	1	1	2	1	1	2	2	2		1	1	3	3	1	1	80、120	1		2	2	2	2	2	2	2
1020	兰州	皋兰		1	1979	36	2	2	2	2	2	2	1	2	2	1	1	2	1	1	2	1	1	2	1	1	2	2	2	2	2	2		2	2	2	2	1	1	80、140	1	3	2	2	2	1	2	2	1
1021	兰州	皋兰		1	1980	35	2	2	2	2	2	2	1	1	2	2	2	2	1	2	2	2	2	2	1	2	2	2	2	2	1	2		2	1	3	3	1	1		1	3	1	3	1	1	3	2	2
1022	兰州	皋兰		1	1980	35	1	2	2	2	2	2	1	3	1	2	1	1	2	2	1	1	2	2	1	2	1	2	2	2	2	2		1	1	2	3	1	1	150	1	3	2	3	2	3	3	2	3
1023	兰州	皋兰		2	1966	49	2	2	2	2	2	2	1	3	2	2	1	1	1	1	1	2	1	2	1	1	1	1	2	2	2	2		1	1	2	2	1	1	140	1	3	3	3	2	1	1	2	2
1024	兰州	皋兰		2	1950	65	1	2	1	2	2	2	2	3	3	1	1	1	2	1	2	1	2	2	1	2	2	2	1	2	1	2		1	1	2	2	1	1	160	1	3	2	2	1	2	2	2	2
1025	兰州	皋兰		2	1985	30	2	2	2	2	2	2	1	3	1	2	2	1	1	1	1	2	1	2	1	2	2	2	1	2	2	2		1	1	1	1	1	1	160	1	3	3	2	2	3	2	2	2
1026	兰州	皋兰	198822	2	2212	-197	1	2	1	1	1	1	2	1	1	1	1	1	1	2	1	1	1	2	2	2	2	2	2	2	2	2		2	2	3	3	1	1	60、160	1		3	2	1	1	1	2	3
1027	兰州	皋兰		2	1985	30	1	2	2	2	2	1	2	3	1	1	2	1	1	2	1	2	1	2	1	2	2	2	2	2	2	2		1	1	3	3	2	1	140、60	1	按社区	1	2	1	2	1	2	2
1028	兰州	皋兰		2	1999	16	1	2	2	2	2	2	1	3	3	2	1	1	1	1	1	1	1	2	2	2	2	2	1	2	2	2		2	2	2	2	1	1	90、180	1	3	2	2	1	2	2	2	2
1029	兰州	皋兰		2	1967	48	2	2	2	2	2	2	1	2	2	2	1	1	1	1	1	2	2	2	2	2	1	1	1	2	2	2		1	1	2	2	1	1	120	1	3	1	1	1	1	2	2	1
1030	兰州	皋兰		1	1957	58	1	2	1	2	2	2	2	2	3	2	1	1	1	1	2	2	2	2	1	2	1	1	1	1	2	2		1	1	3	3	1	1	130	1		1	2	1	1	2	1	1
1031	兰州	皋兰		1	1975	40	2	2	2	2	2	2	1	2	5	1	1	1	1	1	1	1	1	2	1	2	2	2	1	2	1	2		1	1	3	3	1	1	120	1	3	1	1	1	1	1	1	1
1032	兰州	皋兰		1	1986	29	3	2	2	2	2	2	1	2	2	2	1	1	1	2	2	2	2	2	2	2	2	2	2	1	2	2		1	1	3	3	1	2		2		2	2	1	2	2	2	3
1033	兰州	皋兰		2	1974	41	1	2	2	2	2	1	2	4	1	2	2	2	2	1	1	1	2	2	2	2	2	2	1	2	2	2		1	1	1	2	1	1	150	1	3	3	3	2	2	4	1	1
1034	兰州	皋兰		1	1947	68	2	1	2	2	2	2	2	2	2	1	1	1	1	1	2	2	2	2	2	1	2	2	1	2	2	2		1	1	3	3	1	1	160	1	3	1	2	1	1	2	1	1
1035	兰州	皋兰		2	1996	19	2	2	2	2	2	2	1	4	3	1	1	1	1	1	2	2	2	1	1	1	1	1	2	2	2	2		1	1	1	2	1	1	90、140	1	3	1	3	1	2	2	2	1
1036	兰州	皋兰		1	2001	14	1	2	2	2	2	2	1	2	3	1	1	1	1	2	2	2	2	2	2	1	1	2	1	2	2	2		1	1	2	3	1	1		1		2	2	1	2	1	1	1
1037	兰州	皋兰		1	1943	72	2	1	1	2	2	2	2	2	2	1	1	1	2	1	2	2	2	2	2	1	2	2	1	2	2	2		1	1	1	1	1	1	100、150	1	2、3	2	1	1	1	2	2	1
1038	兰州	皋兰		2	1973	42	1	2	2	2	2	2	1	2	2	1	1	1	1	1	1	1	1	2	2	2	2	2	2	2	2	2		1	1	1	2	2	1		1	3	2	2	2	3	3	3	3
1039	兰州	皋兰		1	1974	41	1	2	2	2	2	1	2	4	1	2	2	2	1	2	2	2	2	2	2	1	2	2	1	2	2	2		1	1	2	2	1	1	90、180	1	3	3	3	3	3	3	3	3
1039	兰州	皋兰		1	1974	41	1	2	2	2	2	1	2	4	1	2	2	2	1	2	2	2	2	2	2	1	2	2	1	2	2	2		1	1	2	2	1	1	90、180	1	3	3	3	3	3	3	3	3
1040	兰州	皋兰		1	1992	23	2	2	2	2	2	2	1	2	1	1	1	1	1	1	1	1	1	2	1	2	2	2	2	2	2	2		2	2	2	2	1	1		1		2	2	2	2	2	2	2
1041	兰州	皋兰		1	1950	65	2	1	1	1	2	2	2	1	2	2	1	1	1	1	1	1	1	2	1	2	2	2	2	1	1	2		1	1	3	3	1	1	80、130	1		3	2	3	3	3	3	2
1042	兰州	皋兰		2	1990	25	1	2	2	2	1	2	2	4	1	1	1	1	1	1	1	1	1	2	1	1	2	2	1	2	2	2		1	1	2	2	1	1	80、120	1	3	3	2	3	3	3	3	3
1043	兰州	皋兰		1	1966	49	2	2	2	1	2	2	2	2	2	2	1	1	1	1	1	1	1	2	1	2	2	2	1	2	2	2		1	1	2	3	1	1	80、120	1	3	3	3	3	2	2	2	2
1045	兰州	皋兰		2	1975	40	1	2	2	2	2	2	1	4	1	2	1	1	1	1	2	2	1	2	1	1	2	2	1	2	2	2		1	1	2	2	1	1	90、140	1	3	3	2	2	2	2	2	2
1046	兰州	皋兰		2	1976	39	2	2	2	2	2	2	1	3	2	1	1	1	1	1	2	2	2	2	2	1	2	2	1	2	2	2		1	1	1	2	1	1	75、180	1	3	3	3	2	2	2	2	2
1047	兰州	皋兰		2	1979	36	1	2	2	2	2	1	2	4	1	1	1	1	1	1	1	2	1	2	2	1	2	2	1	1	1	2		1	1	1	2	1	1	110、180	1	3	3	3	2	2	2	2	2
1048	兰州	皋兰		1	1973	42	2	2	1	2	2	2	2	3	2	1	1	1	1	1	1	1	2	2	2	1	1	2	1	2	2	2		1	1	2	2	1	1	80、140	1		3	3	2	2	2	2	2
1049	兰州	皋兰		1	1972	43	1	2	2	2	2	2	1	4	1	1	1	1	1	1	2	2	2	2	2	1	1	2	1	2	2	2		1	1	2	2	1	1	90、160	1		3	3	2	2	2	3	3
1050	兰州	皋兰		1	1980	35	2	2	2	2	2	2	1	3	2	2	1	1	1	1	1	1	2	2	2	1	1	2	1	2	2	2		1	1	1	2	1	1	70、120	1		3	3	2	2	2	2	2
1051	兰州	皋兰		2	1976	39	2	2	2	2	2	2	1	3	2	1	1	1	1	1	1	1	2	2	1	1	2	2	1	2	2	2		1	1	1	2	1	1	60、130	1	3	3	3	2	2	2	3	2
1052	兰州	皋兰		1	1976	39	1	6	4	1	2	1	1	1	1	2	1	1	1	1	2	2	2	2	1	1	2	2	1	1	2	2		1	1	2	2	1	1	80、160	1		3	3	2	2	2	3	2
1053	兰州	皋兰		2	1969	46	1	2	1	2	2	2	2	4	1	1	1	1	1	1	1	2	1	1	1	2	1	2	1	1	2	2		1	1	1	1	1	1		1		2	2	1	1	3	3	3
1054	兰州	皋兰		2	1968	47	1	2	2	2	2	2	1	4	5	1	1	1	1	1	1	1	1	1	1	2	1	1	2	2	2	2		1	1	1	1	1	1	130	1		2	2	2	2	1	3	1
1055	兰州	皋兰		2	1939	76	1	1	2	2	2	2	2	3	3	2	1	1	2	2	1	2	2	1	2	2	1	2	2	2	2	2		1	1	3	1	2	2	120、130	2		4	1	1	1	2	1	1
1056	兰州	皋兰		2	2002	13	2	2	2	2	2	2	1	2	3	2	1	1	1	1	1	1	1	1	2	2	2	2	2	2	2	2		2	1	3	3	2	1		1		2	2	4	2	1	1	1
1057	兰州	皋兰		2	1955	60	1	2	2	2	2	2	1	3	3	1	1	1	1	1	1	1	2	2	2	1	1	2	1	2	1	2		1	1	3	3	1	1	140	1	3	1	1	1	1	2	1	1
1058	兰州	皋兰		2	1969	46	1	2	2	2	2	2	1	3	1	1	1	1	1	1	1	2	1	2	1	2	2	2	2	2	2	2		2	2	3	3	1	1	90	1		2	2	2	2	3	1	2
1059	兰州	皋兰		2	1972	43	1	2	2	2	2	2	1	3	1	1	1	1	1	2	1	2	2	2	1	2	2	2	2	2	2	2		1	1	1	1	1	1	110	1	3	2	2	1	1	2	1	1
1060	兰州	皋兰		1	1962	53	3	2	2	2	2	2	1	2	2	1	2	1	1	2	1	2	2	2	1	2	1	2	2	2	2	2		2	1	1	1	1	1	150	1		4	4	4	4	4	4	4
1061	兰州	皋兰		1	1969	46	1	2	2	2	2	2	1	3	5	2	2	2	1	2	2	2	2	2	2	2	2	2	2	2	2	2		2	1	3	3	2	1		1	3	2	2	2	2	2	2	2
1062	兰州	皋兰		2	1943	72	2	1	2	2	2	2	2	1	3	2	1	1	1	1	1	1	1	2	2	1	2	1	2	1	1	2		2	2	3	3	2	1		2		2	2	1	1	3	2	1
1063	兰州	皋兰		1	2000	15	2	2	2	2	2	2	1	2	3	2	2	1	1	1	2	2	1	2	2	1	1	1	1	1	1	2		2	1	2	3	2	1		1		1	1	1	1	1	1	1
1064	兰州	皋兰		1	1968	47	2	2	1	2	2	2	2	2	2	2	2	1	1	2	2	2	2	2	1	2	1	2	2	2	1	2		2	2	2
1065	兰州	皋兰		1	1995	20	1	2	2	2	2	1	2	4	3	1	1	1	1	1	1	1	1	1	1	2	2	2	2	2	2	2		1	1	2	2	1	1	90、120	2	2	1	1	1	2	2	2	2
1066	兰州	皋兰		1	1992	23	1	2	2	2	2	2	1	4	1	1	1	1	1	1	1	2	2	1	1	1	1	2	1	2	2	2		1	1	2	2	1	1	140	1	3	1	2	2	1	1	2	1
1067	兰州	皋兰		1	1974	41	1	2	2	2	2	2	1	2	1	1	1	1	1	1	2	2	2	2	1	2	2	2	2	2	2	2		1	1	1	2	1	1	120	1	3	2	2	2	2	2	3	2
1068	兰州	皋兰		1	1987	28	2	2	2	2	2	1	2	3	2	2	1	1	1	1	1	2	1	1	1	1	2	2	2	2	1	2		1	1	2	2	1	1		1	3	3	1	2	2	3	2	2
1069	兰州	皋兰		1	1978	37	1	2	2	2	2	2	1	4	1	1	1	2	1	1	2	2	1	2	1	2	2	2	1	2	2	2		1	1	2	3	1	1	130	1	3	3	2	2	2	3	3	3
1070	兰州	皋兰		2	1994	21	1	2	2	2	2	2	1	4	3	2	2	1	1	2	1	2	1	1	1	1	1	2	2	2	2	2		1	1	1	1	1	1		1	2	2	2	1	2	2	3	2
1071	兰州	皋兰		1	1998	17	1	2	2	2	2	2	1	3	3	1	1	1	1	1	1	1	1	1	1	2	2	2	1	2	2	2		1	2	1	3	1	1		1	3	2	2	3	3	3	2	2
1072	兰州	皋兰		2	1998	17	2	2	2	2	2	2	1	3	3	2	1	1	1	1	1	1	1	2	2	2	2	2	1	2	2	2		2	1	3	3	1	1		1		2	2	2	2	2	2	2
1073	兰州	皋兰		1	1979	36	2	2	2	2	2	1	2	3	4	1	1	1	1	1	2	2	2	2	2	2	2	2	1	2	2	2		1	1	1	1	2	1	100、160	1	3	2	2	2	2	3	2	2
1074	兰州	皋兰		1	1952	63	2	1	2	2	2	2	2	1	2	1	2	2	1	2	1	2	2	2	2	2	1	2	2	2	2	2		1	1	3	3	2	1	130、140	1		3	3	1	1	3	4	1
1075	兰州	皋兰		1	1939	76	1	1	1	2	2	2	2	3	3	2	1	1	1	2	1	2	1	2	2	2	1	1	1	1	2	2		1	1	2	1	1	1	100、130	1	3	1	1	1	1	3	1	1
1076	兰州	皋兰		2	1974	41	2	2	2	2	2	1	1	2	4	2	1	1	1	1	2	1	2	2	2	2	1	1	1	2	2	2		1	1	2	2	1	1	80	1		1	2	1	1	1	2	1
1077	兰州	皋兰		1	1997	18	2	2	2	2	2	2	1	2	5	2	1	1	1	2	1	1	1	2	1	2	2	1	2	2	2	2		2	1	3	3	1	2		1		1	2	1	1	2	2	1
1078	兰州	皋兰		2		2015										2	2	1	1	2	1	2												2	1	3	3	1	2
1079	兰州	皋兰		1	1969	46	2	2	2	2	2	2	1	3	2	2	1	1	1	2	1	2	2	2	2	2	1	2	2	2	2	2		1	1	2	3	1	1	60、120	1		1	2	2	2	2	1	1
1080	兰州	皋兰		1	1971	44	2	6	3	1	2	1	1	1	1	2	1	1	1	1	2	2	2	2	2	2	1	1	2	1	2	2		2	1	1	1	2	1		1		2	2	1	1	2	3	2
1081	兰州	皋兰		1	1956	59	2	2	2	2	2	2	1	3	3	2	1	1	1	2	2	2	2	2	2	2	2	2	2	2	2	2		2	1	1	1	1	1	70、190	1	3	2	2	1	2	3	2	2
1082	兰州	皋兰		1	1965	50	2	2	2	2	2	2	1	1	2	2	2	1	1	1	1	2	2	2	2	2	1	2	1	2	2	2		2	1	3	3	2	1	120、60	2		1	3	1	2	2	2	1
1083	兰州	皋兰		2	1966	49	2	2	2	2	2	2	1	2	2	2	1	1	1	2	2	2	2	2	2	1	2	2	2	2	2	2		2	2	3	3	2	1	180	2	4	3	1	2	2	3	3	3
1084	兰州	皋兰		2	1980	35	1	2	2	2	2	1	2	4	1	1	1	1	1	1	1	2	2	1	1	2	1	2	1	2	2	2		1	1	1	1	1	1		1	3	3	3	2	2	3	3	2
1085	兰州	皋兰		1	1965	50	2	2	1	2	2	2	2	2	2	1	1	1	1	1	2	2	1	1	2	1	2	2	2	2	1	2		1	1	2	2	1	1	140	1	3	2	3	2	2	2	3	2
1086	兰州	皋兰		1	1960	55	2	2	2	2	2	2	1	3	5	2	1	1	1	1	2	2	1	2	1	1	1	2	2	2	2	2		1	1	2	2	2	1	120	1	2	3	2	1	2	1	3	2
1087	兰州	皋兰		1	1995	20	1	2	2	2	2	2	1	4	3	1	1	1	1	2	2	2	2	2	1	2	1	2	1	2	2	2		1	1	1	1	1	1		1	3	3	3	1	1	3	3	2
1088	兰州	皋兰		1	1969	46	2	2	2	2	2	2	1	4	5	1	2	2	1	1	1	1	1	2	2	1	1	2	2	2	2	2		1	1	2	2	1	2	100	1	3	3	2	1	2	1	1	2
1089	兰州	皋兰		2	1981	34	1	2	2	2	2	2	1	3	3	2	1	1	1	1	2	1	1	2	1	2	1	2	2	2	2	2		1	1	1	1	1	1	160	1	3	2	2	2	3	3	2	2
1090	兰州	皋兰		1	1972	43	1	2	2	2	2	2	1	3	1	1	2	1	1	1	1	2	1	2	2	1	1	1	2	2	2	2		1	1	2	2	1	1	140	2	3	3	2	1	2	2	3	3
1091	兰州	皋兰		1	9872	-7857	2	2	2	2	2	1	4	3	2	1	1	1	1	1	1	1	1	1	2	2	2	2	2	2	2	2		1	1	1	3	1	1	140	1	3	2	1	2	1	2	3	3
1092	兰州	皋兰		2	1977	38	1	2	2	2	2	1	2	4	1	1	1	1	1	2	2	2	2	2	1	2	2	2	2	2	2	2		1	1	1	3	1	1		1	3	1	4	4	4	4	3	2
1093	兰州	皋兰		1	1960	55	1	2	2	2	2	2	1	3	2	2	2	2	1	2	1	2	2	2	2	1	1	2	2	2	2	2		2	2	3	1	1	2		1	3	1	3	1	1	3	3	2
1094	兰州	皋兰		1	1982	33	1	2	2	2	2	1	2	3	5	1	2	2	1	2	2	2	2	2	1	2	2	2	2	2	2	2		2	2	1	3	2	1		1	3	4	3	2	2	2	2	2
1095	兰州	皋兰		1	1982	33	1	2	2	2	2	2	1	2	5	2	1	1	1	1	1	1	1	1	2	1	1	2	1	2	2	2		2	1	3	3	2	1		1		1	2	1	1	2	1	1
1096	兰州	皋兰		1	1997	18	2	2	2	2	2	2	1	3	3	2	1	1	1	1	1	1	1	2	2	2	2	2	2	2	1	2		2	1	3	3	1	1		1		1	1	1	1	1	1	1
1097	兰州	皋兰		1	1953	62	2	2	1	2	2	2	2	2	2	2	2	1	1	1	1	2	2	2	2	2	2	2	1	1	2	2		1	1	2	3	1	1		1		2	1	1	1	4	3	2
1098	兰州	皋兰		1	1986	29	2	2	2	2	2	1	2	1	4	2	2	2	1	2	1	2	2	2	2	2	2	2	2	2	1	2		1	1	3	3	1	2		1		4	4	4	4	4	4	4
1099	兰州	皋兰		1	1967	48	2	2	2	2	2	2	1	1	2	1	1	1	1	2	1	2	2	2	1	2	2	2	2	2	2	2		1	1	2	2	1	1		1		2	1	1	1	2	3	2
1100	兰州	皋兰		2	2002	13	2	2	2	2	2	2	1	2	3	2	2	2	1	2	2	2	1	2	1	2	2	2	2	2	2	2		2	2	3	3	1	1		1		2	2	1	1	2	1	1
1101	兰州	皋兰		2	1992	23	1	2	2	2	2	2	1	3	1	2	1	1	1	2	1	2	2	2	1	2	1	2	2	2	2	2		1	1	2	3	1	1	160	1	3	2	3	2	2	3	2	2
1102	兰州	皋兰		1	1989	26	1	2	1	2	2	2	1	2	4	1	1	1	1	1	2	1	1	1	1	1	2	2	2	2	2	2		2	2	2	3	1	1		1	3	2	2	2	1	3	3	2
1103	兰州	皋兰		2	1988	27	2	2	2	2	2	2	1	1	2	1	1	2	1	2	2	2	1	1	1	1	1	2	2	2	2	2		2	1	2	3	1	1	90、120	1	3	2	2	1	2	2	1	1
1104	兰州	皋兰		1	1991	24	1	2	2	2	2	2	1	4	3	1	1	1	1	1	1	1	1	1	1	1	2	2	2	2	2	2		1	1	1	2	1	1	90、140	1	3	1	1	1	1	1	1	1
1105	兰州	皋兰		1	1990	25	1	2	2	2	2	2	1	1	1	1	1	1	1	1	1	1	1	1	1	2	1	2	2	2	2	2		1	1	2	2	1	1	80、140	1	3	1	1	1	1	1	1	1
1106	兰州	皋兰		2	1980	35	1	2	2	2	2	2	1	3	4	1	1	1	1	1	1	1	1	2	1	1	1	2	2	2	2	2		2	1	2	2	1	1	90、140	1	3	1	1	1	1	1	1	1
1107	兰州	皋兰		1	1991	24	2	2	2	2	2	2	1	5	5	1	1	1	1	1	1	1	1	1	1	1	1	1	1	2	2	2		1	1	1	2	1	1	90、140	1	3	1	1	1	1	1	1	1
1108	兰州	皋兰	石洞镇	1	1985	30	1	2	2	2	2	2	1	3	4	1	1	1	1	1	2	1	1	1	1	2	1	2	2	2	2	2		1	1	1	2	1	1		1		2	2	2	1	2	2	2
1109	兰州	皋兰	石洞镇	1	1982	33	1	2	2	2	2	1	2	3	4	1	1	1	1	1	2	1	1	1	1	1	2	2	2	2	2	2		1	1	2	2	1	1		1		1	2	2	1	2	2	2
1110	兰州	皋兰	石洞镇	1	1781	234	1	2	2	2	2	2	1	2	4	1	1	1	1	1	1	1	1	1	1	1	2	2	2	2	2	2		1	1	2	2	1	1		1		1	1	2	1	2	2	2
1111	兰州	皋兰	石洞镇	2	1980	35	3	2	2	2	2	1	2	1	2	2	2	2	2	2	2	2	2	2	1	2	2	2	2	2	2	2		2	1	3	3	1	1		1		2	2	2	2	2	2	2
1112	兰州	皋兰	石洞镇	2	1997	18	2	2	2	2	2	2	1	3	3	2	1	1	1	1	1	1	2	2	1	2	2	2	1	2	2	2		1	1	2	2	1	1		1		3	2	2	2	2	3	2
1113	兰州	皋兰	石洞镇	2	1997	18	2	2	2	2	2	2	1	3	3	2	1	1	1	1	1	1	1	2	1	2	2	2	1	2	2	2		2	1	3	3	1	1	80 130	1	2	3	2	2	2	2	3	2
1114	兰州	皋兰	石洞镇	2	1987	28	1	2	2	2	2	1	2	4	1	1	1	1	1	1	1	1	1	2	1	2	1	1	1	2	2	2		1	1	2	1	1	1	80 120	1	3	3	3	3	3	3	3	3
1115	兰州	皋兰	石洞镇	2	1988	27	1	2	2	2	2	1	2	4	1	1	1	1	1	1	1	1	1	1	1	1	2	2	1	2	2	2		1	1	1	2	1	1	80 120	1	3	3	3	3	2	3	3	3
1116	兰州	皋兰	石洞镇	1	1970	45	1	2	2	2	1	2	1	2	2	1	1	1	1	1	1	2	2	2	1	2	2	2	1	2	1	2		2	1	3	2	1	1	80 120	1	3	2	2	2	2	2	2	2
1117	兰州	皋兰	石洞镇	2	1966	49	2	2	1	2	2	2	2	2	2	1	1	1	1	1	1	1	1	2	1	2	2	2	2	2	2	2		1	1	3	3	1	1	90 140	1		2	2	2	2	2	2	2
1118	兰州	皋兰	石洞镇	2	1938	77	2	1	1	1	2	2	2	1	3	2	1	1	1	1	1	1	1	2	1	2	2	2	1	2	2	2		1	1	2	3	1	1	80 120	1		3	3	2	2	3	2	2
1119	兰州	皋兰	石洞镇	1	1967	48	2	2	1	2	2	2	2	1	4	1	1	1	1	1	1	2	1	2	1	2	2	2	2	2	2	2		1	1	3	3	2	2		1	2	2	2	3	3	3	3	2
1120	兰州	皋兰	石洞镇	2	1980	35	1	2	2	2	2	1	2	3	1	1	1	1	1	1	1	1	1	2	1	2	2	2	2	2	1	2		1	1	3	3	1	1	90 130	1	3	3	3	2	2	2	2	3
1121	兰州	皋兰	石洞镇	1	1980	35	2	2	2	2	2	1	2	3	2	1	2	1	1	1	2	1	1	2	2	1	1	1	2	2	2	2		1	1	2	2	1	1		1	3	3	3	2	1	1	2	2
1122	兰州	皋兰	石洞镇	1	1990	25	1	2	2	2	2	2	1	4	1	1	1	1	1	1	1	1	1	2	2	1	1	1	2	2	2	2		1	1	1	1	1	1	80 130	2	2	2	2	1	1	1	2	2
1123	兰州	皋兰	石洞镇	1	1945	70	1	1	1	2	2	2	2	2	3	1	1	1	1	1	2	2	1	2	2	2	1	1	1	2	2	2		1	1	3	3	1	1	80 140	1		1	1	2	1	2	1	1
1124	兰州	皋兰	石洞镇	1	9541	-7526	1	2	1	2	2	2	1	2	3	1	1	1	1	1	1	1	2	2	2	2	1	1	1	2	2	2		2	1	3	3	1	1		1		1	1	1	2	1	1	2
1125	兰州	皋兰	石洞镇	2	1978	37	2	2	2	2	2	1	2	3	2	1	1	1	1	1	2	1	1	2	2	2	1	1	1	2	2	2		1	1	3	3	1	1	80 120	1		1	1	1	2	1	1	2
1126	兰州	皋兰	石洞镇	1	1967	48	2	2	2	2	2	2	1	2	2	2	1	1	1	1	1	2	2	2	2	1	1	2	1	2	2	2		2	2	3	3	1	1		1		2	2	3	3	3	4	4
1127	兰州	皋兰	石洞镇	1	1994	21	1	2	2	2	2	2	1	4	3	2	2	2	1	2	2	2	2	2	2	2	2	2	2	2	1	2		2	2	1	2	1	1		1		2	2	1	1	2	3	3
1128	兰州	皋兰	石洞镇	2	1998	17	1	2	2	2	2	2	1	3	3	2	2	2	1	1	2	2	2	2	2	2	2	2	1	2	1	2		1	1	1	2	2	1		1		2	2	1	1	3	1	1
1129	兰州	皋兰	石洞镇	2	1977	38	1	2	2	2	2	2	1	4	1	1	1	1	1	2	2	1	1	1	1	2	2	2	2	2	2	1	网络媒体	1	1	1	2	1	1		1	3	1	3	2	2	2	2	2
1130	兰州	皋兰	石洞镇	2	1980	35	2	2	2	2	2	1	1	2	2	1	2	1	1	2	1	1	1	2	1	1	1	2	2	2	2	2		1	1	2	2	1	1		1		1	2	2	1	2	1	1
1131	兰州	皋兰	石洞镇	1	1994	21	1	2	2	2	2	2	1	4	3	1	1	1	1	1	1	1	1	2	1	1	2	2	2	2	1	2		1	1	1	1	1	1		1	3	2	1	2	2	2	2	2
1132	兰州	皋兰	石洞镇	1	2000	15	1	2	2	2	2	2	1	2	3	2	1	1	1	1	1	1	1	2	1	2	2	2	2	2	2	2		1	1	3	3	1	1	90	1		2	2	2	2	2	2	2
1133	兰州	皋兰	石洞镇	2	1994	21	2	2	2	2	2	2	1	3	3	2	1	1	1	1	1	1	1	2	1	1	1	2	2	2	2	2		2	1	1	1	1	1		1		3	3	2	3	2	2	1
1134	兰州	皋兰	石洞镇	1	1990	25	2	2	2	2	2	2	1	3	2	1	1	1	1	1	1	2	1	1	2	2	1	2	1	2	2	2		1	1	3	3	1	1		1	3	1	1	1	1	1	2	1
1135	兰州	皋兰	石洞镇	2	1975	40	1	2	2	2	2	2	1	3	1	1	1	1	1	1	1	1	1	2	2	2	1	2	1	1	2	2		1	1	3	3	1	1		1	3	2	2	1	2	1	2	1
1136	兰州	皋兰	石洞镇	2	1963	52	2	2	1	2	2	2	2	2	2	1	1	1	1	1	1	2	1	2	2	2	1	2	1	1	1	2		1	1	3	3	1	1	120	1	3	2	2	1	1	1	2	1
1137	兰州	皋兰	石洞镇	2	1978	37	2	2	2	2	2	1	2	2	2	1	1	1	1	1	1	1	1	2	2	2	1	2	1	1	2	2		1	1	3	3	1	1	120	1	3	2	2	1	2	1	2	1
1138	兰州	皋兰	石洞镇	1	1969	46	2	2	2	2	2	1	2	2	2	1	1	1	1	1	1	1	1	2	2	2	1	1	1	2	2	2		1	1	3	3	1	1	130	1	3	1	2	1	2	2	2	1
1139	兰州	皋兰	石洞镇	2	1978	37	2	2	2	2	2	2	1	3	2	2	1	1	1	1	1	2	2	2	2	2	1	2	1	2	2	2		1	1	2	3	1	1		1	3	1	2	1	1	2	1	2
1140	兰州	皋兰	石洞镇	1	1953	62	2	2	1	2	2	2	2	1	2	2	1	1	1	1	2	2	2	2	1	2	2	1	1	2	2	2		1	1	2	2	1	1	80 120	1		1	1	1	2	2	1	1
1141	兰州	皋兰	石洞镇	2	1945	70	2	1	2	2	2	2	2	1	5	2	2	1	2	2	2	1	2	2	2	2	2	2	2	2	2	1		1	1	3	3	1	1	160	1		1	1	1	1	1	1	1
1142	兰州	皋兰	石洞镇	2	1945	70	2	1	1	2	2	2	2	1	5	2	1	1	1	1	1	1	1	2	1	2	2	2	2	2	2	2		1	1	3	3	1	1	140	2		1	1	1	1	1	3	1
1143	兰州	皋兰	石洞镇	1	1940	75	2	1	2	2	2	2	2	2	2	2	1	1	1	1	1	1	1	2	1	2	2	2	2	2	2	2		1	1	3	3	1	1	140	1		1	1	1	1	3	3	1
1144	兰州	皋兰	石洞镇	1	1984	31	2	2	2	2	2	2	1	3	3	1	1	1	1	1	1	1	1	2	1	2	2	2	2	2	1	2		1	1	2	2	1	1		1		2	2	2	2	2	2	2
1144	兰州	皋兰	石洞镇	1	1993	22	2	2	2	2	2	2	1	3	3	1	1	1	1	1	1	1	1	2	1	2	2	2	2	2	1	2		1	1	2	2	1	1		1		2	2	2	2	2	2	2
1145	兰州	皋兰	石洞镇	1	1954	61	2	2	1	2	2	2	1	2	3	2	2	1	2	2	1	2	2	1	2	2	2	2	1	1	2	2		1	1	3	3	1	1		1		2	2	2	1	3	2	2
1146	兰州	皋兰	石洞镇	2	1968	47	2	2	2	2	2	2	1	3	4	1	1	1	1	1	1	2	1	1	1	1	2	2	1	2	2	2		1	1	1	1	1	1		1		2	2	1	2	3	3	3
1147	兰州	皋兰	石洞镇	2	1988	27	1	2	2	2	2	2	1	4	1	1	1	1	1	1	2	2	1	1	2	2	1	2	1	2	1	2		1	1	1	2	1	1	140	1	3	1	2	1	1	1	1	2
1148	兰州	皋兰	石洞镇	2	1972	43	2	2	2	2	2	1	2	2	2	1	1	1	1	1	1	1	1	2	1	2	2	2	1	2	2	2		1	1	3	2	1	1	80 130	1	3	3	3	2	2	3	3	3
1149	兰州	皋兰	石洞镇	2	1950	65	2	1	2	2	2	2	1	1	2	2	2	1	1	2	1	2	2	2	2	2	2	2	2	1	2	2		1	1	3	3	1	2		2		1	1	1	2	4	4	1
1150	兰州	皋兰	石洞镇	1	1996	19	2	2	2	2	2	2	1	4	3	2	2	1	1	2	2	2	1	2	1	2	2	2	1	2	2	1		2	1	3	3	1	1		1	3	2	2	2	2	2	2	1
1151	兰州	皋兰	石洞镇	1	1997	18	1	2	2	2	2	2	1	4	3	1	1	2	1	2	2	2	2	2	2	1	1	2	2	2	1	2		2	2	1	3	1	1		1	3	2	2	1	1	3	2	2
1152	兰州	皋兰	石洞镇	1	1966	49	1	2	1	2	2	2	2	4	1	1	2	2	1	2	2	2	2	1	1	2	2	2	2	2	2	2		1	1	1	1	2	1		1	3	3	4	4	4	4	3	2
1153	兰州	皋兰	石洞镇	2	1995	20	2	2	2	2	2	2	1	4	3	1	1	1	1	1	1	1	1	1	2	1	2	2	1	1	2	2		2	1	1	1	1	1		1	3	1	2	1	1	2	2	2
1154	兰州	皋兰	石洞镇	2	2000	15	1	2	2	2	2	2	1	2	3	1	1	2	1	1	1	1	1	1	1	2	2	2	2	1	2	2		1	1	1	3	1	1		1		2	2	2	2	1	2	2
1155	兰州	皋兰	石洞镇	2	1970	45	2	2	2	2	2	1	2	2	2	2	2	1	1	1	1	2	2	2	2	2	2	2	2	1	2	2		1	1	3	3	2	1		1		2	2	1	1	3	3	1
1156	兰州	皋兰	石洞镇	2	1996	19	2	2	2	2	2	2	1	3	3	2	1	1	1	1	1	1	1	1	1	2	2	2	2	1	2	2		1	1	2	3	2	1	140	1	3	3	2	3	3	2	4	3
1157	兰州	皋兰	石洞镇	1	1978	37	2	2	2	2	2	2	1	3	2	1	1	1	1	1	1	1	1	1	1	2	1	2	2	2	2	2		1	1	2	2	1	1	90 140	1	3	1	2	2	1	2	2	1
1158	兰州	皋兰	石洞镇	2	1986	29	2	2	2	2	2	2	1	2	4	1	1	1	1	1	1	1	1	2	2	2	2	2	2	2	1	2		1	1	3	3	1	1		1		2	1	1	2	1	2	2
1159	兰州	皋兰	石洞镇	2	1978	37	2	2	2	2	2	1	2	2	1	1	1	1	1	1	1	1	2	2	2	1	2	2	2	2	2	2		1	1	3	3	1	1		1		2	2	2	2	2	2	2
1160	兰州	皋兰	石洞镇	2	1988	27	2	2	2	2	2	2	1	2	2	1	1	1	1	1	1	1	1	2	2	2	2	2	2	2	1	2		1	1	2	2	1	1		1		1	1	1	2	2	1	1
1161	兰州	皋兰	石洞镇	2	1987	28	2	2	2	2	2	2	1	2	2	1	9	7	4	2	2	2	2	2	2	2	2	2	1	1	1	1	11112222	2	1	2	2	2		133112	1		2	1	2	2	1	1	2
1162	兰州	皋兰	石洞镇	2	1977	38	2	2	2	2	2	2	1	2	2	1	1	1	1	1	1	1	1	2	2	2	2	2	2	2	1	2		1	1	3	3	1	1		1		2	2	1	1	2	1	1
1163	兰州	皋兰	石洞镇	2	1976	39	2	2	2	2	2	2	1	4	2	1	1	1	1	1	1	1	1	2	2	1	2	2	2	2	2	2		1	1	3	3	1	1		1		1	1	2	2	2	2	2
1164	兰州	皋兰	石洞镇	2	1995	20	2	2	2	2	2	2	1	3	3	1	1	1	1	1	1	1	1	2	1	2	2	2	2	2	2	2		1	1	1	2	1	1		1		2	2	2	2	2	2	2
1165	兰州	皋兰	石洞镇	2	1995	20	2	2	2	2	2	2	1	4	3	1	1	1	1	1	1	1	1	1	1	2	1	2	1	2	2	2		2	1	2	2	1	1	120	1	2	3	3	3	3	3	2	3
1166	兰州	皋兰	石洞镇	2	1983	32	2	2	2	2	2	1	2	3	2	1	1	1	1	1	1	1	1	2	2	1	1	2	2	2	2	2		1	1	2	2	1	1		1		2	2	2	2	2	2	2
1167	兰州	皋兰	石洞镇	2	1979	36	2	2	2	2	2	2	1	3	4	1	1	1	1	1	1	1	1	2	2	1	2	2	2	2	2	2		1	1	3	3	1	1		1		2	1	1	2	2	1	2
1168	兰州	皋兰	石洞镇	2	1989	26	2	2	2	2	2	2	1	3	1	2	2	1	1	1	1	2	1	1	2	1	2	2	1	2	2	2		1	1	1	2	2	1	90 140	1	3	2	2	1	1	1	1	1
1169	兰州	皋兰	石洞镇	2	1984	31	2	2	2	2	2	2	1	1	5	2	2	1	1	1	2	2	1	2	2	2	2	2	1	2	2	2		2	2	3	2	2	1		1	3	3	3	1	1	2	2	2
1170	兰州	皋兰	石洞镇	2	1973	42	1	2	2	2	2	2	1	4	5	1	1	1	1	1	1	1	1	1	1	1	1	1	2	2	2	2		1	1	2	2	1	1	130	1	3	2	2	1	2	1	1	1
1171	兰州	皋兰	石洞镇	2	1957	58	1	1	2	2	2	2	2	4	3	2	2	2	1	1	2	1	1	2	1	2	2	2	2	2	2	2		1	2	2	2	2	1	90	1	3	1	1	1	2	2	2	2
1172	兰州	皋兰	石洞镇	2	1963	52	2	2	2	2	2	2	1	1	2	2	2	2	1	1	1	2	2	2	2	2	2	2	1	2	2	2		2	2	3	3	2	2		2		1	2	1	2	3	2	2
1173	兰州	皋兰	石洞镇	1	1970	45	1	2	1	2	2	2	2	4	1	2	1	1	1	1	2	2	1	2	1	1	2	2	2	2	2	2		1	1	1	2	1	1	90 120	1	3	2	2	2	2	1	2	2
1174	兰州	皋兰	石洞镇	1	1980	35	2	2	2	2	2	1	2	2	2	1	1	1	1	2	1	2	2	2	2	1	2	2	1	2	2	2		1	2	3	3	2	2		1	3	1	2	2	1	1	2	1
1175	兰州	皋兰	石洞镇	2	1993	22	2	2	2	2	2	2	1	3	1	1	1	1	1	1	2	1	1	2	2	2	1	2	2	2	2	2		1	1	1	2	1	1		1		2	2	2	2	2	1	1
1176	兰州	皋兰	石洞镇	1	1986	29	2	2	2	2	2	2	1	3	2	1	1	1	1	1	1	1	1	2	2	1	2	2	2	2	2	2		2	1	1	3	2	1		1		1	1	1	2	1	1	1
1177	兰州	皋兰	石洞镇	1	1994	21	1	2	2	2	2	2	1	3	3	1	1	1	1	1	1	1	1	2	1	2	2	2	1	1	2	2		1	2	1	3	1	1		1	3	2	2	2	2	2	2	3
1178	兰州	皋兰	石洞镇	1	1997	18	1	2	2	2	2	2	1	4	3	2	1	1	1	1	1	2	2	2	1	1	1	2	1	2	2	2		2	1	1	1	1	1	140	1	3	2	2	1	2	3	2	2
1179	兰州	皋兰	石洞镇	1	2005	10	1	2	2	2	2	2	1	1	3	2	2	2	1	2	2	1	1	2	2	2	2	2	2	2	1	2		2	1	3	3	1	1		1		3	3	2	2	2	2	2
1180	兰州	皋兰	石洞镇	1	1996	19	1	2	2	2	2	2	1	3	3	2	1	1	1	2	1	1	1	2	2	2	1	2	2	2	2	2		1	1	3	3	1	1		1		1	2	2	2	1	1	2
1181	兰州	皋兰	石洞镇	2	2001	14	1	2	2	2	2	2	1	2	3	1	1	1	1	1	1	1	1	1	2	2	2	2	2	2	2	2		1	1	2	3	1	1		1		1	1	1	2	2	1	2
1182	兰州	皋兰	石洞镇	1	1959	56	2	2	1	2	2	2	2	2	2	1	1	1	1	1	2	2	2	2	1	2	2	2	2	2	2	1		1	1	2	2	1	1	140	1	3	1	1	1	2	4	2	1
1183	兰州	皋兰	石洞镇	1	1979	36	1	2	2	2	2	1	2	4	1	1	1	1	1	1	1	1	1	2	1	2	1	2	2	2	2	2		1	1	3	3	1	1	120	1	3	2	2	1	2	1	3	3
1184	兰州	皋兰	石洞镇	1	1999	16	2	2	2	2	2	2	1	3	3	1	1	1	1	1	2	1	1	2	2	2	2	2	2	2	2	1	网络媒体	1	1	3	3	1	1	120	1		2	2	2	3	2	2	2
1185	兰州	皋兰	石洞镇	1	1973	42	1	2	2	2	2	1	2	4	1	2	1	1	1	1	1	1	1	1	1	2	2	2	2	2	2	2		2	1	1	2	1	1		1	3	2	1	2	3	3	3	3
1186	兰州	皋兰	石洞镇	2	1963	52	1	2	2	2	2	2	1	3	1	1	1	1	1	1	1	1	1	2	1	2	2	2	2	2	2	2		1	1	2	2	1	1		1	3	2	2	2	3	3	2	3
1187	兰州	皋兰	石洞镇	1	1997	18	1	2	2	2	2	2	1	4	3	1	1	1	1	1	1	2	1	2	1	1	2	2	2	1	2	2		1	1	3	3	1	1		1		3	3	3	3	3	2	3
1188	兰州	皋兰	石洞镇	2	1975	40	1	2	2	2	2	2	1	4	1	1	1	1	1	1	1	1	2	1	1	2	1	2	2	1	2	2		1	1	3	2	1	1		1	3	1	1	1	2	3	3	2
1189	兰州	皋兰	石洞镇	2	1932	83	2	2	2	2	2	2	1	1	2	2	2	1	1	2	2	2	2	2	2	2	2	2	2	2	1	2		1	1	3	3	1	1		1		1	1	1	2	3	1	2
1190	兰州	皋兰	石洞镇	1	1986	29	1	2	2	2	2	2	1	4	1	1	1	1	1	1	2	1	2	1	2	1	2	2	2	1	1	2		1	1	2	3	1	1	140	1	3	3	3	1	1	1	3	3
1191	兰州	皋兰	石洞镇	2	1956	59	2	2	2	2	2	2	1	1	5	2	2	1	1	2	2	2	1	2	1	2	1	2	2	2	2	2		1	1	3	3	1	1	140	1		2	1	2	2	3	2	2
1192	兰州	皋兰	石洞镇	1	1940	75	2	1	1	2	2	2	2	1	5	2	2	1	1	2	1	2	1	2	1	2	1	2	2	2	2	2		1	1	3	3	1	1	150	1	3	2	2	3	3	2	2	2
1193	兰州	皋兰	石洞镇	2	1982	33	2	2	2	2	2	1	2	2	2	2	2	2	1	1	2	1	1	1	2	1	2	1	2	2	2	2	2	1	1	1	3	1	1		1	3	2	2	3	2	3	2	2
1194	兰州	皋兰	石洞镇	2	1948	67	1	1	2	2	2	2	1	2	3	2	2	2	1	1	1	2	1	2	2	2	1	2	2	2	2	2		2	2	3	1	1	1	150	1	3	2	2	3	2	3	2	2
1195	兰州	皋兰	石洞镇	2	1977	38	2	2	2	2	2	2	1	3	2	1	2	1	1	1	2	1	2	2	1	1	1	1	2	2	2	2		1	1	2	3	1	1	140	1	3	3	2	1	2	1	2	2
1196	兰州	皋兰	石洞镇	2	1949	66	2	1	1	2	2	2	2	2	5	2	1	1	1	1	2	1	1	2	1	1	1	2	2	2	2	2		1	1	2	3	1	2			3	2	2	1	1	2	2	2
1197	兰州	皋兰	石洞镇	1	1984	31	1	2	2	2	2	2	1	1	2	1	1	2	1	2	1	1	1	1	1	1	2	2	2	2	2	2		2	1	2	3	1	1		1	3	1	1	1	2	1	1	2
1198	兰州	皋兰	石洞镇	2	1979	36	2	2	1	2	2	1	2	2	1	1	1	1	1	1	2	1	1	1	1	1	1	2	2	2	2	2		1	1	2	2	1	1	90 140	1	3	1	1	2	1	3	2	2
1199	兰州	皋兰	石洞镇	2	1956	59	2	2	2	2	2	2	1	4	4	1	1	1	1	1	2	1	1	1	1	1	1	2	1	2	2	2		1	1	1	2	1	1		1		3	2	3	3	2	2	3
1200	兰州	皋兰	石洞镇	1	1974	41	1	2	1	2	2	1	2	4	1	1	1	1	1	1	1	1	2	1	2	2	1	2	1	2	2	2		1	1	2	2	1	1	130	1	3	3	3	2	1	1	3	2
1201	兰州	皋兰	石洞镇	2	2000	15	1	2	2	2	2	2	1	2	3	1	1	1	1	1	1	1	1	2	2	2	2	2	2	2	1	2		2	1	3	3	1	2		2		1	1	1	1	1	1	1
1202	兰州	皋兰	石洞镇	2	1983	32	2	2	2	2	2	1	2	3	2	1	2	1	1	1	1	2	1	2	1	1	1	2	2	2	2	2		1	1	2	2	1	2	140	1	3	2	2	2	2	2	3	2
1203	兰州	皋兰	石洞镇	1	1949	66	1	1	1	2	2	2	2	2	3	1	1	1	1	1	1	1	1	2	1	2	2	2	1	2	2	2		1	1	2	2	1	1	80 130	1	3	3	2	2	2	3	3	2
1204	兰州	皋兰	石洞镇	2	1980	35	1	2	2	2	2	1	2	4	4	2	1	1	1	1	2	2	2	2	1	2	2	2	1	2	2	2		1	1	2	2	1	1	80 120	1	3	2	3	2	2	2	3	2
1205	兰州	皋兰	石洞镇	2	1971	44	2	2	2	2	1	2	3	4	1	2	1	1	2	1	1	1	2	1	2	2	2	1	2	2	2	2		1	1	2	3	1	1	80 120	1	3	3	3	2	2	2	3	2
1206	兰州	皋兰	石洞镇	2	1967	48	1	2	1	2	2	2	2	2	3	1	1	1	1	1	1	1	1	2	1	2	2	2	1	2	2	2		1	1	2	3	1	1		1		3	3	2	2	3	3	2
1207	兰州	皋兰	石洞镇	1	1978	37	1	2	2	2	2	1	2	4	4	1	1	1	1	2	2	2	2	1	1	2	2	2	1	2	2	2		1	1	2	3	1	1	140	1		3	3	3	3	2	3	2
1208	兰州	皋兰	石洞镇	2	1983	32	1	2	2	2	2	2	1	3	4	2	2	1	1	1	2	1	1	2	1	2	1	2	2	2	2	2		1	1	1	3	1	1		1	3	2	3	2	2	3	2	2
1209	兰州	皋兰	石洞镇	2	1988	27	1	2	2	2	2	1	2	3	4	2	2	1	1	2	1	1	2	2	1	2	1	2	2	2	2	2		1	1	1	1	1	1	160	1	3	2	3	2	2	2	2	3
1210	兰州	皋兰	石洞镇	2	1983	32	2	2	2	2	2	2	1	2	2	1	1	2	2	1	1	1	1	1	1	1	2	2	2	2	2	2		1	1	2	2	1	1		1	3	2	3	2	3	3	2	2
1211	兰州	皋兰	石洞镇	1	1972	43	1	2	1	2	2	2	2	2	2	1	1	2	1	1	1	2	1	1	1	1	1	2	2	2	2	2		1	1	2	2	1	1	90 140	1	3	1	2	3	2	2	2	2
1212	兰州	皋兰	石洞镇	1	1998	17	2	2	2	2	2	2	1	3	3	1	1	1	1	1	1	2	2	2	2	2	2	2	2	1	1	2		1	1	2	2	1	1		2	3	2	2	1	2	1	2	1
1213	兰州	皋兰	石洞镇	1	1968	47	1	2	2	2	2	2	1	3	1	1	1	1	1	1	2	2	1	1	2	2	2	2	1	2	2	2		1	1	2	2	1	1	90 140	1	3	2	3	2	1	3	2	2
1214	兰州	皋兰	石洞镇	2	1978	37	2	2	2	2	2	2	1	2	5	2	1	1	1	2	2	2	1	2	2	2	2	2	2	2	1	2		2	1	3	3	1	1		1	3	2	2	2	2	2	2	2
1215	兰州	皋兰		2	1984	31	1	2	2	2	2	1	2	4	1	1	1	1	1	1	1	1	1	1	1	2	1	2	1	1	2	2		1	1	2	1	1	1		1	3次	2	2	2	1	2	2	1
1216	兰州	皋兰		2	1964	51	2	2	2	2	2	2	1	1	2	2	2	1	1	2	2	2	2	2	2	2	2	2	1	2	2	2		1	1	3	3	2	2		1		3	2	1	1	2	1	1
1217	兰州	皋兰		2	2000	15	2	2	2	2	2	2	1	3	3	2	1	1	1	1	1	1	1	1	2	1	1	2	1	2	2	2		1	2	2	3	1	1		1		1	1	2	1	1	1	1
1218	兰州	皋兰		2	1996	19	2	2	2	2	2	2	1	3	3	1	1	1	1	1	1	1	1	1	1	2	2	2	2	2	2	2		1	1	2	1	1	1		2	3次	1	2	1	2	2	2	2
1219	兰州	皋兰		2	2000	15	1	1	2	2	2	2	2	2	1	2	1	1	1	1	1	1	1	2	1	2	2	2	2	2	2	2		1	2	3	3	1	1		1		2	2	2	2	2	1	1
1220	兰州	皋兰		2	2001	14	1	2	2	2	2	2	1	2	3	1	1	1	1	1	1	1	1	1	1	2	2	2	2	2	2	1	网络	2	1	3	3	1	1		1	2次	2	2	2	1	1	2	2
1221	兰州	皋兰		1	1995	20	1	2	2	2	2	2	1	4	3	2	1	1	1	1	1	1	1	1	2	2	2	2	2	2	2	2		1	1	3	3	1	1	高压140，低压60	1	3次	2	2	2	2	2	2	2
1222	兰州	皋兰		2	2000	15	1	2	2	2	2	2	1	3	3	2	1	1	1	1	1	1	1	1	2	2	2	2	2	2	2	2		1	1	1	1	1	2		1		2	2	2	2	2	2	2
1223	兰州	皋兰		1	1998	17	1	2	2	2	2	2	1	3	3	1	1	1	1	1	1	1	1	2	2	2	2	2	1	1	2	2		1	1	1	1	1	1		1	3次	1	1	1	1	1	1	1
1224	兰州	皋兰		2	1950	65	2	1	2	2	2	2	2	1	5	2	2	2	2	2	2	2	2	2	2	2	2	2	2	2	2	1	宣传	2	2	3	3	1	2		2		4	4	4	4	4	4	4
1225	兰州	皋兰		2	2002	13	2	2	2	2	2	2	1	2	5	2	1	1	1	1	1	2	1	1	1	2	1	2	2	2	2	2		1	1	3	3	1	1	150	1	3次	1	1	1	1	1	2	2
1226	兰州	皋兰		2	2002	13	1	2	2	2	2	2	1	2	3	1	1	1	1	1	2	2	1	2	2	2	2	2	1	2	2	2		1	2	3	3	2	1	150	1	3	1	1	1	1	1	1	2
1227	兰州	皋兰		1	1998	17	2	2	2	2	2	2	1	3	3	1	1	1	1	1	1	1	1	1	1	2	1	2	2	2	1	2		2	1	3	3	1	1		1	2	2	2	2	3	2	2	1
1228	兰州	皋兰		2	1999	16	2	2	2	2	2	2	1	3	3	1	1	1	1	1	1	1	1	2	1	2	2	2	2	2	2	2		2	1	3	3	1	1		1		2	1	1	2	1	2	2
1229	兰州	皋兰		2	1992	23	2	2	2	2	2	2	1	4	3	2	1	1	1	1	1	1	1	1	1	2	1	2	2	2	2	2		1	1	2	1	1	1	120	1	3	2	2	2	2	3	1	1
1230	兰州	皋兰		2	1992	23	2	2	2	2	2	2	1	4	3	1	1	1	1	1	1	1	1	2	1	1	1	1	1	1	2	2		1	1	2	1	1	2	90	1	3	3	3	3	3	3	3	3
1231	兰州	皋兰		1	2121	-106	2	2	1	2	2	2	1	3	3	1	1	1	1	1	1	1	1	2	1	2	1	2	2	1	2	2		1	1	2	2	1	2	160	1	3	2	2	1	2	2	2	2
1232	兰州	皋兰		1	1998	17	2	2	2	2	2	2	6	2	5	2	2	2	1	2	2	1	1	1	1	2	2	1	1	2	2	2		1	2	3	3	2	2		1		2	2	2	2	2	1	1
1233	兰州	皋兰		2	2001	14	2	2	2	2	2	6	2	3	1	1	1	1	1	1	1	1	1	2	1	1	1	2	2	2	2	2		2	1	2	3	1	1		1		2	2	1	3	1	2	2
1233	兰州	皋兰		2	2001	14	1	2	2	2	2	2	1	2	3	1	1	1	1	1	1	1	1	2	1	1	2	2	2	2	1	2		2	1	2	3	1	1		1		2	2	1	3	1	2	2
1234	兰州	皋兰		2	1969	46	1	2	2	2	2	1	2	4	2	1	1	1	1	1	1	1	1	2	2	2	2	2	2	2	2	1	网络	1	1	2	3	1	1	110	1	3	3	2	3	3	3	3	3
1235	兰州	皋兰		1	1977	38	1	2	2	2	2	1	2	2	5	2	1	1	1	1	2	2	2	2	2	2	2	2	2	1	1	2		1	1	2	1	1	1	90,130	1	3	2	3	2	2	3	2	2
1236	兰州	皋兰		2	1934	81	2	1	1	2	2	2	2	1	2	2	2	1	2	1	1	1	2	2	2	2	2	2	2	1	1	2		1	1	3	3	1	1	140	1	3	1	1	1	1	1	2	2
1237	兰州	皋兰		1	1965	50	2	2	2	2	2	2	1	1	2	2	2	1	1	1	1	1	1	2	1	2	2	2	1	2	2	2		2	1	3	3	1	1	80,140	1		1	1	1	1	2	3	2
1238	兰州	皋兰		1	1947	68	2	1	2	2	2	2	2	1	2	2	2	2	1	1	2	2	2	2	1	2	2	1	2	2	2	2		2	2	2	1	1	1	80,120	1		2	3	3	2	3	2	2
1239	兰州	皋兰		2	1932	83	2	1	1	1	2	2	2	1	2	1	1	1	2	1	1	2	1	2	2	2	2	2	2	2	1	2		1	1	3	3	1	1	80,120	1	3	1	1	1	1	1	2	1
1240	兰州	皋兰		1	1959	56	2	1	1	1	1	1	2	2	2	1	1	1	1	1	1	1	1	2	1	1	1	1	1	1	1	1		1	1	3	3	1	1	80,120	1		3	2	3	2	2	1	1
1241	兰州	皋兰		1	1960	55	2	2	2	2	2	1	1	1	1	1	1	1	1	1	2	2	1	1	2	2	2	1	2	2	2	2		1	1	2	2	1	1	80,120	1	3	1	2	3	1	2	2	2
1242	兰州	皋兰		2	1982	33	2	2	2	2	2	1	2	2	2	1	1	1	1	1	1	1	1	2	2	2	2	2	1	2	2	2		1	1	2	3	1	1	95,120	1	3	2	2	1	2	2	2	1
1243	兰州	皋兰		1	1955	60	2	2	2	2	2	1	2	1	2	1	2	1	1	1	1	1	1	2	1	2	2	2	2	2	2	2		1	1	3	3	1	1	80,120	1	3	1	1	1	1	2	2	2
1244	兰州	皋兰		2	1945	70	2	1	2	2	2	2	1	1	5	2	2	1	2	1	1	1	1	2	2	2	2	1	2	2	2	2		1	1	3	3	2	1		1		2	2	1	2	2	2	1
1245	兰州	皋兰		1	1986	29	1	2	2	2	2	1	2	4	1	1	1	1	1	1	1	1	1	2	2	1	1	1	1	2	1	1	社会调查		1	1	1	1	1	90,120	1	3	1	1	2	1	1	2	1
1246	兰州	皋兰	222222	2	1242	773	2	2	2	2	2	2	1	2	4	2	2	1	1	1	1	1	1	2	1	2	2	1	2	2	2	2		2	1	1	1	1	1	90,120	1	3	2	2	2	2	2	1	3
1248	兰州	皋兰		1	1946	69	2	1	2	2	2	2	1	1	2	1	2	1	1	2	2	2	2	2	1	2	2	1	2	2	2	2		1	1	3	3	1	1		1		4	4	4	4	4	4	4
1249	兰州	皋兰		1	1974	41	2	2	2	2	2	1	2	2	2	1	1	2	1	2	2	1	1	2	2	2	1	1	2	2	2	2		1	1	1	1	2	1	120	1	3	3	2	1	3	2	2	3
1250	兰州	皋兰		2	1979	36	1	2	2	2	2	1	2	3	4	2	1	1	1	2	1	2	2	2	2	2	1	1	2	2	2	2		1	1	1	1	1	2	120	1		2	2	2	3	2	2	2
1251	兰州	皋兰		1	1993	22	2	2	2	2	2	2	1	2	2	1	1	1	1	1	1	1	1	2	1	2	1	2	2	1	2	2		1	1	2	2	2	2	160	1	3	1	1	1	1	2	1	2
1252	兰州	皋兰		1	1954	61	2	2	2	2	2	2	1	1	3	1	2	2	2	2	2	1	1	1	1	1	2	2	2	2	2	2		2	2	3	3	2	1		1		1	1	1	1	1	1	1
1253	兰州	皋兰		2	1994	21	2	2	2	2	2	2	1	4	3	2	1	1	1	1	1	1	1	1	1	1	1	2	2	2	2	2		2	1	2	1	1	2		1	3	2	2	2	2	2	2	2
1254	兰州	皋兰		2	1995	20	2	2	2	2	2	2	1	4	3	1	1	1	1	1	1	1	1	1	2	2	2	2	2	2	2	2		2	1	1	2	1	1		1	3	2	2	2	1	2	1	2
1255	兰州	皋兰		1	1998	17	1	2	2	2	2	2	1	3	3	2	1	2	1	1	1	1	1	2	2	2	2	2	2	2	2	1	网络	1	1	1	1	1	1		1	3	1	2	2	1	1	1	1
1256	兰州	皋兰		2	1994	21	2	2	1	2	2	2	2	4	1	2	1	1	1	1	1	2	1	2	1	1	2	2	1	2	2	2		2	1	2	2	2	1	90,180	1	3	1	2	2	2	2	2	2
1257	兰州	皋兰		2	1948	67	2	2	1	2	2	2	2	1	5	1	1	1	2	1	1	2	2	2	1	2	2	1	2	2	2	2		1	2	3	1	1	1	120	1		1	1	1	2	2	1	1
1258	兰州	皋兰		1	1948	67	2	1	2	2	2	2	2	2	5	2	2	2	1	2	1	1	1	2	2	2	2	2	2	2	1	2		1	1	3	3	1	1		1		2	2	2	2	3	2	2
1259	兰州	皋兰		2	2002	13	1	2	2	2	2	2	1	2	3	1	1	1	1	1	2	2	1	1	1	2	2	1	2	2	2	2		1	2	3	3	1	1		1		1	2	1	2	2	2	2
1260	兰州	皋兰		2	2002	13	1	2	2	2	2	2	1	2	3	1	1	1	1	1	2	2	1	2	2	2	2	2	1	2	2	2		1	2	3	3	1	1		1		2	2	2	1	3	1	1
1262	兰州	皋兰		2	1985	30	1	2	2	2	2	1	2	3	4	2	1	1	1	2	2	2	2	2	2	2	2	2	2	2	2	1	网络	1	1	2	1	1	1	80,120	1	3	2	2	2	1	2	2	2
1263	兰州	皋兰		2	1998	17	2	2	2	2	2	2	6	3	3	1	1	1	1	2	2	1	2	2	1	1	2	2	2	2	1	2		1	1	1	3	1	1	80,120	1	3	2	2	2	3	2	2	2
1264	兰州	皋兰		1	2002	13	2	2	2	2	2	2	1	2	3	2	1	2	1	1	2	2	2	1	1	2	1	2	2	2	2	2		2	2	3	3	1	1		1		2	2	1	1	3	2	2
1265	兰州	皋兰		1	1985	30	1	2	2	2	2	1	2	3	1	2	1	2	1	2	2	2	2	2	1	2	2	2	2	2	2	2		1	1	2	1	2	1		1	3	2	2	1	1	2	1	1
1266	兰州	皋兰		1	1984	31	1	2	2	2	2	2	1	3	1	2	1	2	1	2	1	2	2	2	1	2	2	2	2	2	2	2		2	2	2	1	1	1	80,120	1	3	2	2	1	2	3	2	3
1267	兰州	皋兰		2	1969	46	2	2	2	2	2	1	2	3	4	1	1	1	1	1	1	1	1	1	1	2	2	2	1	2	2	2		1	1	2	1	1	1	80,120	1	3	2	2	2	2	2	2	2
1268	兰州	皋兰		2	1970	45	1	2	2	2	2	1	4	4	4	1	1	1	1	1	2	1	2	1	1	2	2	2	2	1	2	1	2	1	1	1	1	1	1	80,130	1	2	2	2	2	2	2	2	2
1269	兰州	皋兰		2	1964	51	2	2	2	2	2	1	2	2	2	1	1	1	1	1	1	1	1	1	1	2	2	2	1	2	2	2		1	1	3	3	1	1	80,120	1	3	2	2	2	1	3	3	2
1270	兰州	皋兰		1	1983	32	2	2	2	2	2	1	2	2	2	1	1	1	1	1	1	1	1	2	2	1	2	2	2	2	2	2		1	1	1	3	1	1		1		2	2	2	2	2	2	2
1271	兰州	皋兰		1	1951	64	2	2	1	2	2	2	2	1	2	1	1	1	1	1	1	1	1	2	2	2	2	2	2	2	1	2		1	1	2	3	1	1		1		2	2	2	1	2	1	3
1272	兰州	皋兰		2	1949	66	1	1	1	1	2	2	2	2	5	1	1	1	1	1	1	1	1	2	1	1	1	2	2	2	2	2		1	1	2	2	1	1	80,120	1	3	2	3	2	3	2	2	3
1273	兰州	皋兰		2	1979	36	2	2	2	2	2	1	2	2	2	1	1	1	1	1	1	1	1	2	2	2	1	2	2	2	2	2		1	1	2	3	1	1		1		2	2	2	2	2	2	2
1274	兰州	皋兰		2	1979	36	2	2	2	2	2	1	2	1	2	1	1	1	1	1	1	1	2	2	2	2	1	2	2	2	2	2		1	1	3	3	1	1		1		2	2	2	2	2	2	2
1275	兰州	皋兰		2	1979	36	2	2	2	2	2	2	1	1	2	1	1	1	1	1	1	1	1	1	1	1	2	2	2	2	2	2		1	1	3	3	1	1		1		2	1	2	2	1	2	1
1276	兰州	皋兰		2	1976	39	2	2	2	2	2	2	1	2	2	1	1	1	1	1	1	1	2	2	2	2	1	2	2	2	2	2		1	1	3	3	1	1		1		2	2	2	2	2	2	2
1277	兰州	皋兰		2	1955	60	2	2	1	1	2	2	2	1	2	2	1	1	1	1	1	1	1	2	2	2	2	2	1	2	2	2		1	1	2	2	1	1	80,120	1	3	1	1	2	2	2	1	2
1278	兰州	皋兰		2	1984	31	2	2	2	2	2	1	2	2	2	2	1	1	1	1	1	1	1	1	1	1	2	2	2	2	2	2		1	1	2	2	1	1	80,120	1	3	2	2	1	1	2	2	2
1279	兰州	皋兰		2	1951	64	2	2	1	2	2	2	2	1	2	1	1	1	1	1	1	1	1	2	2	2	1	2	2	2	2	2		1	1	2	3	1	1		1		2	2	2	2	2	1	1
1280	兰州	皋兰		2	1986	29	2	2	2	2	1	2	2	4	1	2	1	1	1	1	1	1	1	2	2	2	1	2	2	2	2	2		1	1	1	1	1	1		1	3	2	2	2	2	2	1	1
1281	兰州	皋兰		2	1999	16	2	2	2	2	2	2	1	3	3	2	1	2	1	1	2	2	1	2	2	2	2	2	1	2	2	1	书本	2	1	1	1	1	1	80,12012	1		2	2	2	2	2	3	1
1282	兰州	皋兰		1	1936	79	2	1	2	2	2	2	2	1	2	1	2	1	2	2	1	1	2	2	2	2	2	1	2	2	2	2		2	2	3	3	2	1	80,120	1		1	1	1	2	1	1	1
1283	兰州	皋兰		2	1988	27	1	2	2	2	2	1	2	4	1	1	2	1	1	1	1	2	2	2	2	2	2	2	1	2	2	2		1	1	1	1	2	1		1	3	1	1	1	2	2	2	1
1284	兰州	皋兰		2	1967	48	2	2	2	2	2	2	1	1	2	2	2	1	2	1	1	2	2	2	2	2	2	1	2	1	2	2		1	1	2	2	1	1	80,120	1	3	1	2	1	3	4	2	2
1285	兰州	皋兰		2	1947	68	2	1	1	2	2	2	2	1	4	2	2	1	1	2	1	2	2	2	1	2	2	2	2	2	1	2		1	1	3	3	1	1	80,120	1		1	4	1	2	1	1	1
1286	兰州	皋兰		2	1950	65	2	1	1	2	2	2	2	1	4	2	2	2	1	2	2	2	2	2	1	2	1	2	1	2	2	2		1	1	3	3	1	1	80,120	1	3	4	2	1	1	2	2	1
1287	兰州	皋兰		1	1954	61	1	2	1	2	2	2	2	1	1	2	1	1	2	2	2	2	2	2	2	2	2	2	2	2	1	2		1	1	2	3	1	1	80，120	1		3	3	2	4	4	3	2
1288	兰州	皋兰		1	1944	71	1	1	2	2	2	2	1	3	1	1	1	1	2	2	2	2	1	1	2	1	2	1	2	2	2	1		1	1	3	1	1	1	80,120	1	3	2	2	1	3	3	3	3
1289	兰州	城关		1	1983	32	1	2	2	2	2	1	2	4	4	2	2	2	1	2	2	2	2	2	1	2	2	2	2	2	2	2		1	1	1	1	1	1		1	3	2	2	3	1	2	3	3
1290	兰州	城关		2	1997	18	1	2	2	2	2	2	1	3	3	1	1	1	1	1	1	1	1	1	1	2	2	1	1	2	2	2		1	1	2	2	1	1		1	3	2	2	2	2	2	2	2
1291	兰州	城关		2	1995	20	1	2	2	2	2	2	1	3	5	1	1	1	1	1	1	1	1	1	1	2	2	1	1	2	2	2		1	1	2	2	1	1	60,140	1	3	2	2	2	2	2	2	2
1292	兰州	城关		2	1994	21	2	2	2	2	2	2	1	4	3	1	1	1	1	1	1	1	1	1	2	2	2	2	1	2	2	2		1	1	2	1	1	1	60,140	1	3	2	2	2	2	2	2	2
1293	兰州	城关		2	1996	19	2	2	2	2	2	2	1	3	3	1	1	2	1	1	1	1	1	2	1	2	2	2	1	2	2	2		2	1	3	3	2	1		1	3	1	2	1	2	2	1	1
1294	兰州	城关		2	2001	14	1	2	2	2	2	2	1	2	3	2	1	1	1	1	1	1	1	1	2	2	2	2	2	1	2	2		1	1	2	2	1	1		1	3	2	2	2	2	2	2	2
1295	兰州	城关		2	2000	15	1	2	2	2	2	2	1	2	3	2	2	1	1	1	2	1	2	2	1	2	2	2	2	2	2	2		1	1	2	2	2	1	2	2		2	2	2	2	1	2	1
1296	兰州	城关		2	1994	21	2	2	2	2	2	2	1	3	5	1	1	1	1	1	1	1	1	2	2	2	2	1	1	2	2	2		1	1	2	1	1	1		1	3	2	2	2	2	2	2	2
1297	兰州	城关		1	1987	28	2	2	2	2	2	2	1	2	4	1	1	1	1	1	2	1	1	1	1	1	2	2	2	2	2	2		1	1	2	1	1	1	80,120	1	3	2	2	2	3	2	2	2
1298	兰州	城关		2	1983	32	1	2	2	2	2	1	2		2	4	1	1	2	1	1	1	1	1	1	1	1	1	2	2	2	2	2	1	1	2	2	1	1	80,120	1	3	2	2	2	2	3	2	2
1299	兰州	城关		2	1971	44	2	2	2	2	2	2	1	1	4	1	1	2	1	1	2	1	1	1	1	2	2	2	2	2	2	2		1	1	3	3	1	1		1	2	1	2	2	3	3	2	2
1300	兰州	城关		2	1989	26	1	2	2	2	2	2	1	3	3	1	1	1	1	1	1	1	1	1	1	2	1	2	2	2	2	2		1	1	2	1	1	1	80,120	1	3	2	2	1	2	2	2	2
1301	兰州	城关		2	1983	32	1	2	2	2	2	1	2	4	1	1	1	1	1	1	1	1	1	1	1	1	1	2	2	2	2	2		1	1	1	1	1	1	90，140	1	3	1	1	1	1	1	1	1
1302	兰州	城关		1	1985	30	2	2	2	2	2	1	3	1	1	1	1	1	1	1	1	1	1	1	1	1	1	2	2	2	2	2		1	1	2	1	1	1	80,13012	2		2	2	1	2	1	1	2
1303	兰州	城关		2	1980	35	3	2	2	2	2	2	1	3	1	1	1	1	1	1	1	1	1	2	1	2	2	2	2	2	2	2		1	1	2	1	1	1	90,140	1	3	2	2	2	2	3	3	3
1304	兰州	城关		2	1986	29	2	2	2	2	2	1	2	4	1	2	1	1	1	1	1	1	1	2	1	1	1	2	2	2	2	2		1	1	1	1	1	1	120	1	2	2	2	1	1	1	2	3
1305	兰州	城关		1	1945	70	1	1	1	1	1	2	2	2	4	3	1	2	1	1	2	1	2	2	1	1	2	2	2	2	2	1	2	2	1	2	1	1	1	90,140	1	3	2	3	2	1	3	3	2
1306	兰州	城关		1	1950	65	2	1	4	3	2	2	1	1	2	1	2	2	2	2	2	2	2	2	2	1	2	1	2	2	2	2		2	2	3	3	1	1		1		1	1	1	1	2	1	3
1307	兰州	城关		2	1976	39	1	2	2	2	2	2	1	3	1	2	2	1	1	1	2	2	1	2	1	2	1	2	2	2	2	2		1	1	2	1	1	1		1	3	2	2	3	2	2	2	3
1308	兰州	城关		2	1955	60	3	2	1	1	2	2	2	3	4	2	2	1	1	2	2	2	2	2	1	2	2	2	2	2	1	2		2	1	3	3	1	1		1		2	1	1	2	2	2	3
1309	兰州	城关		2	1966	49	1	2	2	2	2	2	1	2	2	2	2	1	1	1	2	2	1	1	1	2	1	2	2	2	2	2		1	1	2	1	1	1		1	3	2	2	3	2	2	2	3
1310	兰州	城关		2	1965	50	1	2	2	2	2	2	1	3	1	1	1	1	1	1	1	2	1	2	1	2	2	2	1	1	2	2		1	1	1	1	1	1		1	3	3	3	2	2	3	2	2
1311	兰州	城关		1	1980	35	1	2	2	2	2	2	1	3	1	2	1	1	1	1	2	2	1	2	1	2	1	2	2	2	2	2		1	1	1	1	1	1		1	3	2	2	1	2	3	2	2
1312	兰州	城关		2	1962	53	1	2	2	2	2	2	6	3	3	2	1	1	1	1	2	2	2	1	2	2	2	1	2	2	2		1111112	1	1	3		2	3		1	3	2	3	2	3	2	2	3
1313	兰州	城关		1	1969	46	2	2	2	2	2	2	1	2	4	2	2	1	1	1	1	2	2	2	2	2	2	2	1	2	2	2		1	1	3	3	1	1	80,120	1	3	2	3	3	2	3	2	2
1314	兰州	城关		2	1988	27	1	2	2	2	2	2	1	3	5	2	1	1	1	1	2	2	1	2	2	2	1	2	2	2	1	2		1	1	1	1	1	1	80,120	1	3	2	3	2	3	2	2	3
1315	兰州	城关		2	1983	32	1	2	2	2	2	2	1	4	1	1	1	1	1	1	1	2	1	2	1	1	1	2	2	2	2	2		1	1	2	1	1	1	120	1	3	3	3	1	1	1	3	3
1316	兰州	城关		2	1976	39	2	2	2	2	2	1	2	4	1	1	1	1	1	1	1	2	1	1	2	2	2	2	2	2	1	2		1	1	2	2	1	1		1	3	2	3	2	2	2	3	3
1317	兰州	城关		2	1985	30	2	2	2	2	2	1	2	4	1	1	1	1	1	1	1	2	1	2	2	1	1	1	2	2	2	2		1	1	1	1	2	1		1	3	3	3	3	2	2	2	2
1318	兰州	城关		2	1988	27	1	2	2	2	2	2	1	4	1	1	1	1	1	1	2	1	1	2	2	1	2	2	2	2	2	2		1	1	2	2	2	1		1	3	3	3	1	1	2	3	3
1319	兰州	城关		1	1978	37	2	2	2	2	2	1	2	3	5	1	1	1	1	1	1	1	1	1	1	2	2	2	2	2	1	2		1	1	2	1	1	1		1	3	2	3	2	2	2	3	1
1320	兰州	城关		1	1942	73	2	2	2	2	2	2	2	1	2	4	2	2	1	1	2	2	2	2	2	2	2	1	2	2	2	1	2	2	2	3	3	2	2		1	3	1	1	2	1	2	2	3
1321	兰州	城关		2	1991	24	2	2	2	2	2	2	1	4	1	2	1	1	1	1	1	1	1	2	2	2	2	2	2	1	2	2		1	1	2	1	1	1	90,140	1	3	2	2	2	2	2	2	2
1322	兰州	城关	石洞镇	1	1976	39	2	2	2	2	2	2	1	3	1	1	1	1	1	1	2	2	1	2	1	2	2	2	2	2	2	2		1	2	1	2	2	1		1	3	1	1	1	1	2	2	2
1323	兰州	城关	石洞镇	1	1956	59	2	2	1	2	2	2	2	2	2	2	1	1	1	1	2	2	1	2	2	2	2	1	1	2	2	2		1	1	2	3	1	1	120	1		1	2	1	1	1	1	2
1324	兰州	城关	石洞镇	1	1998	17	2	2	2	2	2	2	1	3	3	2	1	1	1	1	2	2	2	2	1	2	2	1	1	2	2	2		1	1	3	3	1	1		1		1	2	2	2	2	1	2
1325	兰州	城关	石洞镇	1	1999	16	2	2	2	2	2	2	1	3	3	2	1	1	1	1	1	2	1	1	2	1	2	1	2	2	2	2		2	1	3	3	1	1		1		2	2	3	2	2	2	2
1326	兰州	城关	石洞镇	1	1993	22	2	2	2	2	2	2	1	4	3	1	1	1	1	1	1	1	2	2	1	2	2	1	2	2	2	2		1	1	2	2	1	1		1	2	2	2	1	2	3	2	1
1327	兰州	城关	石洞镇	1	1973	42	1	2	2	2	2	2	1	3	1	1	1	1	1	1	1	1	1	2	2	2	1	2	2	1	2	2		1	1	3	3	1	1	140	1	2	2	2	2	2	3	2	1
1328	兰州	城关	石洞镇	2	1980	35	2	2	2	2	2	1	2	2	2	1	1	1	1	1	1	1	1	2	2	1	1	2	1	2	2	2		1	1	3	3	1	1	130	1	3	2	2	1	2	1	2	1
1329	兰州	城关	石洞镇	2	1994	21	1	2	2	2	2	2	1	4	3	1	1	1	1	1	1	2	1	2	2	1	1	2	1	2	1	2		1	1	1	1	1	1	130	1	3	2	1	1	2	3	2	1
1330	兰州	城关		2	1985	30	2	2	2	2	2	1	2	2	2	1	1	1	1	1	1	1	1	1	1	1	1	1	1	1	1	2		1	1	3	3	1	1	140	1	130	2	2	1	2	1	2	1
1331	兰州	城关		1	1999	16	2	2	2	2	2	2	1	2	3	2	1	1	1	1	2	2	1	2	2	2	1	2	2	2	1	2		2	2	3	3	1	1	110	1		2	2	2	1	2	1	1
1332	兰州	城关	石洞镇	1	1974	41	1	2	2	2	2	1	2	4	1	1	2	1	1	1	1	2	1	1	1	2	2	2	2	2	2	2		2	1	1	1	1	1		1	3	2	2	2	1	3	2	2
1333	兰州	城关	石洞镇	1	1980	35	1	2	2	2	2	1	2	4	1	1	1	1	1	1	1	1	1	1	1	1	1	1	1	1	1			1	1	2	3	1	1	120	1	3	2	2	2	1	4	2	2
1334	兰州	城关	石洞镇	1	1996	19	2	2	2	2	2	2	1	3	3	2	1	2	1	2	2	1	1	1	1	2	1	2	1	1	1	2		1	1	2	3	1	1		1		2	2	2	1	1	1	2
1335	兰州	城关		1	2000	15	2	2	2	2	2	2	1	3	5	2	1	1	1	2	2	1	1	2	1	2	2	2	2	2	2	2		2	2	2	3	1	1	130	1	5	2	2	2	2	2	2	2
1336	兰州	城关		1	2000	15	1	2	2	2	2	2	1	2	3	1	1	1	1	1	1	1	1	1	1	1	2	2	2	1	2	2		2	1	1	1	1	1		2	3	1	1	1	1	1	1	1
1337	兰州	城关		1	1975	40	1	2	2	2	2	1	2	4	1	1	1	1	1	1	1	1	1	1	1	1	1	1	1	1	1	2		1	1	3	3	1	1	140	1		2	3	2	3	3	3	3
1338	兰州	城关		1	1979	36	1	2	2	2	2	1	2	4	1	1	1	1	1	1	1	1	1	1	1	1	1	1	1	1	1	2		1	1	1	1	1	1	90.140	1	3	2	2	3	2	3	2	2
1339	兰州	城关		2	2000	15	1	2	2	2	2	2	1	3	3	2	1	1	1	1	1	1	1	2	2	2	2	2	2	2	2	1		2	1	2	3	1	1		1		2	1	2	2	2	2	2
1340	兰州	城关		2	1962	53	2	2	1	2	2	2	2	1	3	2	2	1	1	2	1	1	1	2	2	1	1	2	1	2	2	2		1	1	3	1	1	1	140	1	1	1	1	1	1	2	1	1
1341	兰州	城关		1	1955	60	2	2	2	2	2	2	1	1	2	2	2	2	1	1	1	2	1	2	2	2	2	1	1	2	1	2		2	1	3	3	2	1		1		1	1	1	1	1	1	1
1342	兰州	城关		2	1976	39	1	2	2	2	2	2	1	4	4	1	1	2	1	2	2	2	2	1	1	2	2	2	2	2	2	2		1	1	3	3	1	1	140	1	3	3	3	3	3	3	3	3
1343	兰州	城关		1	1952	63	2	2	2	2	2	2	1	1	2	1	2	2	1	2	2	2	2	2	1	1	1	2	1	2	2	2		2	2	3	3	2	1	120	1		2	1	3	3	3	2	2
1344	兰州	城关		2	1994	21	2	2	2	2	2	2	1	4	3	2	2	2	1	1	1	2	2	2	2	2	2	2	2	2	2	1		2	2	3	3	1	1	140	1	3	2	2	1	1	2	2	2
1345	兰州	城关		1	1932	83	2	1	1	2	2	2	2	2	3	1	1	1	1	1	1	1	1	2	1	2	2	2	2	2	2	2		2	2	3	3	2	1	120	1		1	2	1	1	3	1	1
1346	兰州	城关		1	1953	62	2	1	2	2	2	2	2	1	3	2	1	1	1	2	1	2	2	2	1	1	1	2	2	2	2	2		1	1	1	2	1	1	180	1		2	1	1	1	1	1	1
1347	兰州	城关		1	1946	69	2	2	1	2	2	2	2	1	3	2	2	1	1	1	1	2	2	2	1	1	1	2	1	2	2	2		2	2	3	3	1	1	140	1		1	1	1	1	2	2	1
1348	兰州	城关		2	1978	37	2	1	2	2	2	2	2	1	3	1	2	1	1	2	1	2	2	2	1	1	1	2	2	2	2	2		2	1	3	3	2	1		1		2	1	3	1	3	1	1
1349	兰州	城关		1	1953	62	2	2	1	2	2	2	2	1	2	1	2	2	1	1	2	1	2	2	1	1	1	2	2	1	2	2		2	2	3	3	2	2	150	1		1	1	1	1	1	1	1
1350	兰州	城关	石洞镇	1	1979	36	2	1	1	2	2	2	2	3	3	1	1	1	1	1	1	1	2	2	1	2	2	2	1	2	2	2		2	1	3	3	1	1		1		2	1	3	3	3	3	3
1351	兰州	城关		1	1960	55	2	2	2	2	2	2	1	2	2	1	1	1	1	1	1	2	2	2	1	1	1	2	1	2	1	2		2	2	2	2	1	1	130	1	1	1	3	1	2	1	1	1
1352	兰州	城关		1	1978	37	1	2	2	2	2	2	1	3	2	1	1	1	1	1	1	2	2	1	2	2	2	2	2	1	1	2		1	1	2	2	2	1	150	1	2	3	3	3	1	1	3	2
1353	兰州	城关		2	1976	39	2	2	2	2	2	2	1	3	2	2	1	1	1	1	2	2	2	2	2	1	1	1	1	2	2	2		2	1	3	3	1	1	120.80	1	3	1	1	2	1	1	2	1
1354	兰州	城关		1	1993	22	1	2	2	2	2	2	1	4	3	2	1	1	1	1	2	2	2	2	2	1	1	1	1	2	2	2		1	1	3	3	1	1	80。130	1		2	2	1	1	1	2	2
1355	兰州	城关		2	1953	62	2	2	2	2	2	2	1	1	2	2	1	1	1	1	2	2	2	2	2	2	1	1	1	2	2	2		2	1	3	3	1	1	170	1		1	1	2	1	1	1	2
1356	兰州	城关		2	1980	35	2	2	2	2	2	1	2	3	4	1	1	1	1	2	1	1	1	1	2	1	2	2	2	2	2	2		2	1	1	2	1	1	130,90	1	2	2	2	2	3	2	1	1
1357	兰州	城关		1	1978	37	2	2	2	2	2	2	1	1	4	1	1	1	1	1	1	1	1	2	1	2	1	2	2	2	2	2		1	1	2	2	1	1		1	3	1	2	3	2	2	2	2
1358	兰州	城关		1	1964	51	2	2	1	2	2	2	2	3	2	1	1	1	1	1	2	1	2	1	2	2	2	1	2	1	2	2		1	1	2	3	1	1	150	1	3	2	2	2	1	1	2	2
1359	兰州	城关		2	1994	21	2	2	2	2	2	2	1	4	3	1	1	1	1	1	2	1	1	1	1	1	2	1	2	2	2	2		1	1	1	2	1	1	130.90	1	3	1	1	1	1	1	1	1
1360	兰州	城关		2	1992	23	1	2	2	2	2	2	1	4	3	1	1	1	1	1	1	2	1	2	2	1	2	2	2	2	2	2		1	1	2	3	1	1	120	1	3	2	2	1	1	3	1	2
1361	兰州	城关		2	1956	59	1	2	1	2	2	2	2	1	4	1	1	1	1	2	2	2	2	2	2	1	2	2	2	2	1	2		1	1	2	3	1	1	160	1	2	2	2	1	2	2	3	1
1362	兰州	城关		2	1956	59	1	2	2	1	2	2	2	3	3	2	1	1	1	2	1	2	2	2	1	2	1	2	1	2	1	2		2	1	2	2	1	1	140	1		2	2	2	2	2	2	2
1363	兰州	城关		1	1964	51	2	2	2	2	2	2	1	2	2	2	1	1	1	1	2	2	2	2	2	2	1	1	1	2	2	2		2	1	3	3	1	1	120.80	1		1	1	1	1	1	1	1
1364	兰州	城关		2	1962	53	1	2	2	2	2	1	2	3	1	1	1	1	1	1	1	1	1	1	1	1	1	1	1	1	1	2		2	1	2	2	1	1	130	1	3	1	2	1	1	1	2	1
1365	兰州	城关		1	1983	32	1	2	2	2	2	2	1	4	1	2	1	1	1	1	2	1	1	2	2	1	2	1	1	2	2	2		1	1	2	2	1	1	120.80	1	3	1	1	3	1	1	2	1
1366	兰州	城关		1	1983	32	1	2	2	2	2	1	2	3	1	2	1	1	1	1	2	1	2	2	2	1	2	1	1	2	2	2		2	1	2	3	1	1	130.90	1		2	1	1	2	1	1	1
1367	兰州	城关		2	1996	19	2	2	2	2	2	2	1	4	3	1	1	1	1	1	1	1	1	1	1	1	2	2	2	2	2	2		1	1	1	2	1	1	140.90	1	3	3	2	1	2	2	3	2
1368	兰州	城关		1	1995	20	1	2	2	2	2	2	1	3	3	2	1	1	1	1	1	1	1	1	2	1	1	1	1	2	1	2		1	1	3	3	1	1		1		2	1	4	3	2	3	4
1369	兰州	城关		2	1966	49	2	2	2	2	2	2	1	2	4	2	2	1	1	2	1	2	2	2	1	2	2	2	1	2	2	2		1	1	3	3	1	1	150	1	3	2	2	3	3	2	2	2
1370	兰州	城关		1	1983	32	2	2	2	2	2	1	2	2	1	2	2	1	1	1	2	2	1	2	1	2	2	2	2	2	1	2		1	1	3	3	1	1	150	1	3	2	3	2	3	3	2	2
1371	兰州	城关		2	1988	27	2	2	2	2	2	1	2	3	2	1	1	1	1	1	1	1	2	2	1	2	2	2	2	2	2	2		1	1	2	3	1	1	80,120	1	3	3	2	2	2	2	2	2
1372	兰州	城关		1	1986	29	1	2	2	2	2	2	1	3	1	1	1	1	1	1	2	2	2	2	1	2	2	2	1	2	2	2		1	1	3	3	1	1	160	1	3	2	3	2	2	2	2	2
1373	兰州	城关		2	1985	30	1	2	2	2	2	2	1	3	1	2	2	1	1	1	2	2	1	2	1	2	1	2	2	2	2	2		1	1	1	1	1	1	140	1	3	2	3	3	2	3	2	2
1374	兰州	城关		2	1992	23	2	2	2	2	2	2	1	4	3	2	2	2	1	2	2	2	2	2	2	2	2	2	2	2	1	2		2	1	1	2	1	1	140	1	3	2	2	2	2	2	4	4
1375	兰州	城关		2	1999	16	2	2	2	2	2	2	1	2	3	2	2	1	1	2	2	2	2	2	2	1	1	2	2	1	2	2		2	1	3	3	2	1		1		3	2	2	3	3	2	2
1376	兰州	城关		2	1997	18	2	2	2	2	2	2	1	3	3	2	1	2	1	1	2	2	2	2	2	2	1	2	1	2	1	2		2	2	1	3	1	1		1		2	2	2	3	3	3	3
1377	兰州	城关		2	1952	63	2	2	2	2	2	2	1	1	3	1	1	1	1	1	1	1	1	1	1	1	2	2	2	1	1	2		1	1	1	1	1	1	100	1		2	2	1	3	3	2	1
1378	兰州	城关		2	1975	40	1	2	2	2	2	2	1	2	4	1	1	1	1	1	1	1	2	1	1	2	2	2	1	2	2	2		2	2	3	3	1	1	160	1		2	2	2	3	3	2	3
1379	兰州	城关		1	1963	52	1	2	2	2	2	2	1	4	1	1	1	1	1	1	1	2	1	1	1	1	1	2	2	2	2	2		1	1	1	1	1	1	140	1		1	1	1	1	3	2	2
1380	兰州	城关		1	1948	67	2	2	1	2	2	2	2	1	3	2	2	2	2	2	2	2	2	2	2	2	2	2	2	2	2	2		1	1	3	3	2	1	140	1		2	2	2	2	3	2	2
1381	兰州	城关		1	1989	26	1	2	2	2	2	2	1	4	4	1	1	2	1	1	2	2	2	2	1	2	2	2	2	2	2	2		2	2	1	3	2	1	140	1		1	1	1	2	3	2	3
1382	兰州	城关		2	1997	18	2	2	2	2	2	2	1	3	5	2	1	1	1	1	1	1	1	1	1	2	2	2	2	2	2	2		1	2	3	3	1	1		1		3	2	3	3	2	2	3
1383	兰州	城关		1	1973	42	1	2	2	2	2	2	1	4	4	1	1	1	2	1	1	1	1	1	1	1	2	2	2	2	2	2		2	1	3	3	1	1	180	1	3	3	3	3	3	3	2	2
1384	兰州	城关		2	1998	17	2	2	2	2	2	2	1	3	3	1	1	1	1	1	1	1	1	2	2	2	1	1	1	2	1	2		1	1	2	3	1	1		1		2	2	1	2	2	2	1
1385	兰州	城关		1	1972	43	2	2	2	2	2	1	2	2	2	1	1	1	1	1	2	1	1	1	1	2	2	2	1	2	2	2		1	1	3	3	1	1	80，120	1	3	3	2	2	2	3	3	2
1386	兰州	城关		2	1964	51	1	2	2	2	2	2	1	3	5	1	1	1	1	1	1	1	1	1	1	1	1	2	2	2	2	2		1	1	2	2	1	1	80,120	1	2	2	3	2	3	3	2	2
1387	兰州	城关		1	1963	52	1	2	2	2	2	2	1	3	5	2	1	2	2	1	1	1	1	2	2	2	2	2	2	2	2	1	现场考察	1	1	2	2	1	1	90,130	2		2	4	4	3	3	4	3
1388	兰州	城关		1	1990	25	2	2	2	2	2	1	2	2	2	2	2	2	1	1	1	1	1	1	1	2	2	2	2	2	2	2		1	1	2	3	2	1	70,130	1	3	2	3	2	3	3	2	2
1389	兰州	城关		1	1934	81	1	1	1	1	2	2	2	4	3	2	1	1	1	1	2	2	1	1	1	1	2	2	2	2	1	2		1	1	2	2	1	1	80,120	1		2	2	2	2	3	3	3
1390	兰州	城关		2	1995	20	1	2	2	2	2	2	1	4	3	1	1	1	1	1	1	1	2	2	2	2	2	2	1	2	2	2		2	1	1	3	2	1	120,90	2	2	3	2	2	3	2	2	3
1391	兰州	城关		1	1970	45	2	2	2	2	2	2	1	2	2	2	2	1	1	1	1	1	1	1	1	1	2	2	1	1	1	2		1	1	3	2	1	1	80,120	1	2	2	3	3	3	2	3	1
1392	兰州	城关		2	1995	20	1	2	2	2	2	2	1	4	3	1	1	1	1	1	1	1	1	1	1	2	2	1	2	2	2	2		2	1	1	3	1	1	90,120	1	2	1	1	1	2	2	2	2
1393	兰州	城关		2	1987	28	1	2	2	2	1	1	2	4	4	1	1	1	1	1	2	2	1	1	1	2	2	2	2	2	1	2		1	1	1	2	1	1	80,120	1	3	2	3	2	2	2	3	3
1394	兰州	城关		1	1951	64	2	2	2	1	2	2	2	1	2	1	1	1	1	1	1	1	1	1	2	2	2	2	2	2	2	2		1	1	3	3	2	1		1		1	1	2	2	2	1	2
1395	兰州	城关		1	2001	14	2	2	2	2	2	2	1	2	3	1	1	2	2	1	2	2	2	2	1	1	1	2	2	1	2	2	2	1	1	3	3	1	2		2	1	1	2	2	2	2	2	1
1396	兰州	城关		2	1966	49	2	2	1	2	2	2	2	1	3	2	1	1	1	1	1	2	2	2	1	2	2	2	1	1	1	2		1	1	1	3	1	1	140	1		1	1	1	1	3	2	2
1397	兰州	城关		2	1999	16	1	2	2	2	2	2	1	2	3	2	2	2	2	2	2	2	2	1	2	2	2	2	2	2	2	2		1	1	1	3	1	1		1		2	2	2	2	3	2	2
1398	兰州	城关		1	1990	25	1	2	2	2	2	2	1	4	1	2	1	1	1	1	1	2	2	2	2	1	1	1	1	1	2	2		2	1	1	3	1	1	120	1	3	2	2	2	3	3	2	1
1399	兰州	城关		1	1996	19	1	2	2	2	2	2	1	3	3	2	1	1	1	2	2	2	2	2	1	2	2	2	2	2	2	2		1	1	3	3	1	1		1		2	2	2	3	3	4	4
1400	兰州	城关		2	1997	18	1	2	2	2	2	2	1	3	3	2	2	1	1	1	2	2	2	2	2	1	1	2	2	2	2	2		1	1	3	3	1	1		1		2	2	2	3	3	3	3
1401	兰州	城关		2	1955	60	2	2	1	2	2	2	2	1	3	2	1	1	1	1	1	2	2	2	2	1	1	2	2	2	2	2		1	1	3	3	1	1	120	1		1	1	1	2	2	2	2
1402	兰州	城关		1	1953	62	2	2	2	1	2	2	2	1	3	2	1	1	1	1	1	2	2	2	1	2	2	2	2	2	1	2		2	2	3	3	1	1	140	1		1	1	1	2	2	1	1
1403	兰州	城关		2	1944	71	2	2	1	1	2	2	2	1	3	2	1	1	1	1	1	2	2	2	1	2	2	2	2	2	1	2		1	1	3	3	1	1	140	1		1	1	1	1	1	2	2
1404	兰州	城关		1	1950	65	2	2	1	2	2	2	2	1	3	2	1	1	1	1	1	2	1	2	2	1	1	2	2	2	2	2		1	1	2	3	1	1	140	1		1	1	1	1	3	1	1
1405	兰州	城关		1	1958	57	2	2	2	2	2	2	1	1	2	1	2	1	1	2	1	2	2	1	1	1	1	2	2	2	2	2		1	1	2	2	1	1	180	1		2	2	1	1	1	1	2
1406	兰州	城关		2	1990	25	2	2	2	2	2	1	2	3	5	1	1	1	1	1	2	2	2	1	2	1	1	2	2	2	2	2		1	1	2	2	1	1		1	6	2	3	3	3	3	3	3
1407	兰州	城关		2	1940	75	2	1	2	2	2	2	2	1	2	2	1	1	1	1	1	1	2	2	2	2	2	2	1	2	1	2		2	2	2	2	2	1	120,75	1		1	1	1	1	3	2	1
1408	兰州	城关		2	1977	38	2	2	2	2	2	1	2	2	2	1	2	1	1	1	2	2	2	2	1	2	1	2	1	2	2	2		2	1	2	2	1	1	170,60	1		2	2	1	2	1	2	1
1409	兰州	城关		1	1993	22	2	2	2	2	2	2	1	2	4	2	2	2	1	2	2	2	2	2	1	2	2	2	2	2	2	2		1	2	3	3	1	1		1		2	2	2	2	2	2	2
1410	兰州	城关		1	1979	36	2	2	2	2	2	2	1	2	4	2	2	1	1	2	2	2	2	2	2	2	2	1	2	2	2	2		1	1	2	2	1	1		1		2	2	1	2	2	2	1
1412	兰州	城关		2	1986	29	1	2	2	2	2	1	2	4	4	1	2	1	1	1	2	1	2	2	2	2	2	1	1	2	2	2		1	1	2	3	1	1		1		1	1	1	3	3	2	2
1413	兰州	城关		2	1998	17	2	2	2	2	2	2	1	3	3	2	1	1	2	2	2	2	2	1	2	2	2	2	2	2	2	2		1	1	2	2	1	2		1		2	2	2	1	3	2	2
1414	兰州	城关		1	1996	19	1	2	2	2	2	2	1	3	3	1	2	2	1	1	1	2	1	2	2	1	2	1	2	2	2	2		1	1	2	3	1	2		1		2	2	2	1	2	2	1
1415	兰州	城关		1	1949	66	1	1	2	2	2	2	2	2	3	1	1	1	1	1	2	2	2	1	2	1	1	2	2	2	2	2		1	1	2	2	2	1	130,90	1	5	1	1	1	2	2	3	3
1416	兰州	城关		2	1997	18	1	2	2	2	2	2	1	3	3	2	1	2	1	1	2	2	1	1	2	2	2	2	1	2	2	2		1	2	2	3	1	1	150	1		3	3	2	3	3	2	2
1419	兰州	城关		1	2002	13	1	2	2	2	2	2	1	2	3	1	1	1	1	2	2	2	1	2	2	2	2	2	2	2	1	2		2	2	2	2	1	1	160	1		2	2	2	2	2	2	2
1420	兰州	城关		2	1986	29	1	2	2	2	2	1	2	4	5	2	1	1	1	1	1	1	2	2	2	2	2	2	2	2	1	2		1	1	1	2	1	1	120	1	3	3	2	1	2	3	2	2
1421	兰州	城关		1	1997	18	1	2	2	2	2	2	1	3	3	2	1	1	2	2	2	1	2	2	2	2	1	1	2	2	2	2		2	2	2	2	1	1	160	2	8	1	2	2	1	1	3	3
1422	兰州	城关		2	1998	17	2	2	2	2	2	2	1	3	3	1	1	1	1	1	1	1	2	1	1	2	2	2	2	1	1	2		1	1	2	2	1	1		1		2	2	2	2	2	2	2
1423	兰州	城关		1	1976	39	2	2	2	2	2	2	1	2	4	2	2	1	1	2	2	2	2	2	1	2	1	2	2	1	2	2		1	1	2	2	1	2	120	1	2	2	2	1	2	2	2	1
1424	兰州	城关		1	1984	31	2	2	2	2	2	1	2	4	1	2	1	1	1	1	1	2	1	2	1	2	2	2	1	1	1	2		1	1	2	2	1	1	80,120	1	3	2	2	2	2	2	3	3
1425	兰州	城关		1	1982	33	1	2	2	2	2	1	2	2	2	2	1	1	1	1	1	1	1	1	2	1	1	2	2	2	2	2		1	1	2	2	1	1	90,130	1	3	1	3	2	3	2	3	2
1426	兰州	城关		2	1950	65	2	1	1	1	2	2	2	3	3	1	1	1	1	1	1	1	2	1	1	2	2	1	2	2	2	2		1	1	2	2	1	1	80,120	1	3	3	3	2	2	3	3	3
1427	兰州	城关		2	1949	66	2	1	1	1	2	2	2	2	3	2	1	1	1	1	1	1	1	2	1	2	2	2	1	2	2	2		1	1	2	3	1	1		1	2	3	3	2	2	3	3	2
1428	兰州	城关		2	1957	58	1	2	1	1	2	2	2	4	1	1	1	1	1	1	1	2	2	1	1	2	1	2	1	1	2	2		1	1	3	3	1	1		1		3	3	2	2	3	3	3
1429	兰州	城关		1	1969	46	1	2	2	2	2	2	1	3	1	2	2	2	1	1	1	2	2	2	1	2	2	2	1	2	2	2		2	2	2	3	3	1	1150	1		2	2	2	2	2	3	3
1430	兰州	城关		1	1962	53	1	2	1	1	2	2	2	3	1	1	1	1	1	1	1	2	2	1	2	2	2	2	2	2	1	2		1	1	1	1	1	1		1		2	2	2	2	2	3	3
1431	兰州	城关		1	1987	28	2	2	2	2	2	2	1	3	3	2	2	1	1	1	2	1	1	2	1	1	2	2	1	2	2	2		2	2	1	1	1	1	80-120	1		1	1	1	1	1	1	1
1433	兰州	城关		1	1996	19	1	2	2	2	2	2	1	3	3	1	1	1	1	1	2	2	1	1	1	2	2	2	2	1	2	2		2	1	1	3	1	1	60-130	1		2	2	1	2	2	2	2
1435	兰州	城关		1	2000	15	2	2	2	2	2	2	1	2	3	1	1	1	1	2	2	2	1	2	1	2	2	2	2	2	2	2		1	1	3	3	2	1		1		2	2	2	2	2	1	1
1436	兰州	城关		1	1972	43	1	1	1	1	1	1	2	4	1	1	1	1	1	1	1	1	1	2	2	2	2	1	2	2	2	2		2	1	3	2	1	1		1		1	1	1	2	2	2	2
1437	兰州	城关		1	1996	19	1	2	2	2	2	2	1	3	3	2	1	1	1	1	1	1	1	2	2	1	2	2	2	1	2	2		2	1	1	3	1	1		1		3	2	2	3	3	2	3
1438	兰州	城关		1	1996	19	2	1	1	1	1	1	2	4	3	2	2	2	1	2	2	1	2	2	2	1	1	2	2	1	2	2		1	1	1	3	1	1		1		2	2	1	2	2	2	2
1439	兰州	城关		1	1973	42	2	2	2	2	2	2	1	2	4	2	2	1	1	1	2	2	2	2	1	2	2	2	1	2	2	2		2	1	1	3	1	1		1		3	1	2	1	1	3	1
1440	兰州	城关		1	1962	53	1	2	1	1	2	2	2	3	1	1	1	1	1	1	1	2	2	1	2	2	2	2	2	2	1	1		1	1	1	1	2	1		1		2	2	2	2	2	3	3
1441	兰州	城关		1	1987	28	2	2	2	2	2	2	2	3	3	2	2	1	1	1	2	1	1	2	1	1	2	2	1	2	2	1		1	1	1	1	1	1		1		1	1	1	1	1	1	1
1442	兰州	城关		1	1222	793	2	2	2	2	2	2	1	4	1	1	1	1	1	1	1	1	1	2	2	1	1	2	2	2	1	2		1	1	1	1	1	1		1	3	1	2	1	1	2	2	2
1443	兰州	城关		2	1067	948	1	1	1	1	1	1	2	4	1	1	1	1	1	1	2	2	1	2	2	2	2	2	2	2	2	2	上网	1	1	2	3	1	1		1		2	2	2	4	3	2	2
1444	兰州	城关		2	1967	48	1	2	2	2	2	2	1	4	1	1	1	1	1	1	2	2	1	2	2	2	2	2	2	2	2	2		1	1	2	3	1	1		1	3	2	2	2	1	1	2	2
1446	兰州	城关		1	1947	68	6	2	2	2	2	2	1	4	1	1	1	1	1	1	1	1	1	2	2	2	2	1	2	2	2	2		2	1	2	3	1	1		1	3	2	2	2	3	3	2	2
1447	兰州	城关		1	1996	19	1	2	2	2	2	2	1	3	3	2	1	1	1	1	1	1	1	2	2	1	2	2	2	1	2	2		2	1	1	3	1	1		1	3	3	2	2	3	3	2	2
1448	兰州	城关		1	1996	19	2	2	2	2	2	1	3	3	2	2	2	2	2	2	1	2	2	2	2	1	1	2	2	1	2	2		1	1	1	3	1	1		1		2	2	1	2	2	2	2
1449	兰州	城关		1	1953	62	1	1	1	2	2	2	2	4	3	1	1	1	2	1	1	2	2	2	2	2	2	2	2	2	1	2		1	1	1	3	1	1		1	3	1	1	1	1	1	1	1
1450	兰州	城关		1	1983	32	1	2	2	2	2	1	2	5	1	1	1	1	1	1	1	1	1	2	1	1	2	1	2	2	2	2		1	1	3	3	1	1		1		2	2	2	2	2	3	3
1451	兰州	城关		1	1987	28	1	2	2	2	2	1	2	2	4	1	1	1	1	1	2	1	1	1	1	1	2	2	2	2	2	2		1	2	2	3	1	1		1	3	2	3	3	2	3	2	2
1452	兰州	城关		1	1978	37	2	2	2	2	2	1	2	3	4	1	1	1	1	1	1	1	1	1	1	1	2	2	1	2	2	2		1	1	2	1	1	1		1	2	2	3	2	2	3	1	3
1453	兰州	城关		1	1978	37	2	2	2	2	2	2	1	1	2	1	2	2	1	2	2	2	1	2	1	2	2	2	2	2	2	2		2	1	3	3	1	1		1		2	1	1	1	2	2	2
1454	兰州	城关		1	1968	47	2	2	2	2	2	2	1	2	2	2	2	1	1	2	2	2	2	2	1	1	1	1	1	1	2	2		2	1	3	3	1	1		1	3	2	3	2	2	3	2	3
1456	兰州	城关		2	1996	19	1	2	2	2	2	2	1	4	3	1	1	1	2	1	1	2	2	1	1	2	1	2	1	2	1	2		2	2	1	1	1	1		1		2	3	2	1	3	3	1
1457	兰州	城关		1	1994	21	1	2	2	2	2	2	1	4	3	2	2	1	1	1	2	1	1	2	1	2	1	2	2	2	2	2		1	1	1	1	1	1		1	3	2	2	3	2	3	2	2
1458	兰州	城关		1	1976	39	2	2	2	2	2	2	1	3	4	1	1	1	1	1	1	2	2	2	2	1	2	2	1	2	2	2		1	1	3	2	1	1		1	3	2	3	2	2	3	2	2
1459	兰州	城关		2	1951	64	2	2	2	2	2	1	2	4	1	1	1	1	1	1	1	2	1	2	1	1	2	2	1	2	2	2		1	1	1	1	1	1		1	3	2	2	1	1	3	2	2
1460	兰州	城关		2	1972	43	2	2	2	2	2	2	1	3	2	2	1	1	1	1	2	1	1	2	2	2	1	1	1	1	2	2		1	1	2	2	1	1		1	3	2	1	1	2	1	1	2
1461	兰州	城关		2	1985	30	1	2	2	2	2	1	2	4	1	2	1	1	1	1	2	2	2	2	2	1	2	2	1	2	2	2		1	1	1	1	1	1		1		2	3	1	2	3	2	2
1463	兰州	城关		1	1975	40	2	2	2	2	2	2	1	3	2	2	1	1	1	1	2	2	1	2	2	1	2	2	1	2	2	2		1	1	1	1	1	1		1	3	2	2	2	2	3	2	3
1464	兰州	城关		2	1994	21	1	2	2	2	2	2	1	4	3	2	2	2	1	1	1	2	2	2	2	1	1	2	1	2	2	2		1	1	1	1	1	1		1	3	2	2	2	3	3	3	3
1465	兰州	城关		1	1973	42	1	2	2	2	2	2	1	4	2	1	1	1	1	1	1	2	2	2	2	1	1	2	1	2	2	2		2	1	1	2	1	1		1	3	2	2	2	3	3	3	3
1466	兰州	城关		2	1973	42	1	2	2	2	2	2	1	3	1	1	1	1	1	1	2	2	1	2	1	2	1	2	2	2	2	2		1	1	1	1	1	1		1	3	2	3	2	2	2	2	3
1467	兰州	城关		1	1954	61	1	2	1	2	2	2	2	2	3	2	1	1	1	1	1	2	1	2	2	1	1	2	1	2	2	2		2	1	3	2	1	1		1		1	2	1	1	1	2	2
1467	兰州	城关		1	1972	43	1	2	2	2	2	2	1	2	3	2	1	1	1	1	2	2	1	2	2	1	1	1	1	1	2	2		1	1	3	3	1	1		1		1	1	1	2	1	1	2
1468	兰州	城关		2	1968	47	2	2	1	2	2	2	2	2	2	2	1	1	1	1	2	2	1	2	2	2	1	1	1	2	2	2		1	1	2	2	1	1		1		1	2	2	1	2	1	1
1470	兰州	城关		2	1994	21	1	2	2	2	2	2	1	4	3	2	1	2	1	2	2	2	1	2	1	2	2	2	2	2	2	2		2	1	1	1	1	1		1		4	4	4	4	4	4	4
1471	兰州	城关		1	1998	17	1	2	2	2	2	2	1	3	3	2	2	1	1	1	2	2	1	2	2	2	2	2	2	2	1	2		2	1	1	3	1	1		1		3	2	2	3	2	1	1
1472	兰州	城关		1	1979	36	2	2	2	2	2	2	1	1	2	2	1	2	1	1	2	1	2	2	2	2	1	2	1	2	2	2		1	1	3	2	2	1		1		1	1	1	1	1	1	1
1473	兰州	城关		1	1952	63	2	2	2	2	2	2	1	1	3	2	2	2	1	2	1	1	2	2	2	2	1	2	1	2	2	2		1	1	1	1	1	1		1		1	1	1	1	4	1	1
1474	兰州	城关		1	1970	45	2	2	2	2	2	2	1	2	4	2	2	1	1	1	1	2	2	2	1	1	1	2	2	2	2	2		2	2	1	2	1	1		1		1	1	1	1	1	1	1
1475	兰州	城关		2	1974	41	2	2	1	2	2	2	2	1	3	2	2	1	2	2	2	2	2	2	2	2	2	2	2	2	1	2		1	1	3	3	1	1		1		1	1	1	1	4	1	1
1476	兰州	城关		2	1960	55	1	2	2	2	2	2	1	3	3	2	1	1	1	1	2	2	2	2	1	2	1	2	1	2	2	2		1	1	2	2	1	1		1	3	1	1	1	1	3	1	2
1477	兰州	城关		1	1982	33	1	2	2	2	2	2	1	3	4	2	2	2	1	1	2	1	1	2	1	2	2	2	2	2	2	2		2	1	1	3	2	1		1	3	1	1	1	1	3	3	2
1478	兰州	城关		1	1995	20	1	2	2	2	2	2	1	4	3	2	2	2	2	2	2	2	2	2	2	2	2	2	2	2	2	2		1	1	2	2	1	1		2		1	3	2	2	1	1	1
1479	兰州	城关		1	1998	17	2	2	2	2	2	2	1	2	3	1	2	2	2	2	2	2	2	2	2	2	2	1	1	2	1	2		2	2	3	3	1	1		1		1	1	2	1	2	1	1
1480	兰州	城关		1	1995	20	1	2	2	2	2	2	1	4	3	2	1	1	1	2	1	1	2	1	1	1	2	1	2	2	2	2		1	2	2	3	2	1		1	3	1	1	2	2	3	1	3
1481	兰州	城关		2	1959	56	2	2	2	2	2	2	1	1	2	2	2	1	1	2	1	2	2	2	2	2	2	2	2	2	1	2		1	1	3	3	1	1		1		1	1	1	1	1	1	1
1482	兰州	城关		2	1974	41	3	2	2	2	2	1	2	4	1	1	1	1	1	1	1	1	2	1	1	2	2	2	1	2	2	2		1	1	1	1	1	1	80-120	1	3	2	2	2	2	3	3	3
1483	兰州	城关		1	1942	73	2	1	1	2	2	2	2	2	2	1	1	1	1	1	1	2	2	2	1	2	1	2	1	2	2	2		1	1	2	2	1	1		1	3	1	2	2	2	2	3	3
1484	兰州	城关		2	1964	51	1	2	1	2	2	2	2	2	2	1	1	1	1	2	2	2	2	1	1	2	2	1	1	2	2	2		1	1	3	2	1	1		1	3	2	2	2	2	2	2	2
1485	兰州	城关		2	1944	71	1	1	1	1	2	2	2	2	3	1	1	1	1	1	1	1	1	1	1	2	2	2	1	2	2	2		1	1	2	2	1	1	80-130	1	3	3	3	3	3	3	3	3
1486	兰州	城关		2	1974	41	2	2	2	2	2	1	2	3	4	1	1	1	1	1	2	2	2	2	1	2	2	2	1	2	2	2		1	1	2	2	1	1		1	3	2	2	2	3	3	2	2
1487	兰州	城关		2	1974	41	2	2	2	2	2	1	2	3	4	1	1	1	1	1	2	2	2	2	1	2	2	2	1	2	2	2		1	1	2	2	1	1		1	3	2	2	2	3	3	2	2
1489	兰州	城关		2	1989	26	1	2	2	2	1	2	2	4	4	1	1	1	1	1	1	1	1	1	1	2	2	2	1	2	2	2		1	1	2	2	1	1		2	3	3	3	2	2	3	3	2
1490	兰州	城关		2	1987	28	1	2	2	2	1	2	2	4	4	1	1	1	1	1	2	2	1	2	1	2	2	2	1	2	2	2		1	1	2	2	1	1		1	3	2	3	2	2	2	3	2
1491	兰州	城关		1	1979	36	1	2	2	2	2	1	2	4	1	1	1	1	1	1	2	1	2	2	1	2	1	2	1	2	2	2		1	1	3	2	1	1	80-120	1	3	2	2	2	2	1	1	1
1492	兰州	城关		2	1950	65	1	1	1	1	2	2	2	2	4	2	1	1	1	1	1	1	2	2	1	2	2	2	2	2	2	2		1	1	2	2	1	1	80-120	1		2	3	2	2	2	1	1
1493	兰州	城关		2	1991	24	1	2	2	2	1	2	2	4	1	1	1	1	1	1	1	1	1	2	1	2	1	2	1	1	1	2		1	1	1	2	1	1	80-120	1	3	3	2	2	2	2	3	2
1494	兰州	城关		2	1990	25	1	2	2	2	2	1	2	5	1	1	1	1	1	1	2	1	1	1	1	1	1	1	1	2	1	2		1	1	1	1	1	1	80-130	1	3	2	2	2	2	3	3	3
1495	兰州	城关		1	1972	43	1	2	2	2	2	1	2	4	4	1	1	1	1	1	1	2	1	1	1	2	2	2	1	2	2	2		1	1	2	2	1	1	80-120	1	3	3	3	2	2	2	3	2
1495	兰州	城关		1	1972	43	1	2	2	2	2	1	2	4	4	1	1	1	1	1	1	2	1	1	1	2	2	2	1	2	2	2		1	1	2	2	1	1	80-120	1	3	3	3	2	2	2	3	2
1496	兰州	城关		1	1957	58		1	2	1	1	2	2	3	3	1	1	1	1	1	1	2	2	1	1	2	2	2	1	1	1	2		1	1	2	2	1	1	80-12-	1		2	2	1	2	2	3	1
1496	兰州	城关		1	1957	58	1	2	1	1	2	2	1	3	3	1	1	1	1	1	1	2	2	1	1	2	2	2	1	1	1	2		1	1	2	2	1	1	80-120	1		2	2	1	2	2	3	1
1497	兰州	城关		1	1984	31	1	2	2	2	2	1	2	4	1	1	1	1	1	1	1	1	1	1	1	2	2	2	1	2	2	2		1	1	2	2	1	1	80-120	1	3	2	2	2	2	2	2	2
1498	兰州	城关		2	1958	57	2	2	1	1	2	2	2	1	2	1	1	1	1	1	1	2	2	2	2	2	2	2	2	2	1	2		1	1	2	2	1	1	80-130	1		1	1	1	1	4	3	1
1499	兰州	城关		1	1991	24	2	2	2	2	2	2	1	2	2	1	1	2	2	1	2	2	2	1	2	2	2	2	2	2	2	2		2	1	2	2	2	1	3	1		1	3	2	2	1	1	1
1500	兰州	城关		2	1997	18	2	2	2	2	2	2	1	3	3	1	1	1	1	1	2	2	2	2	1	2	2	2	2	2	2	2		1	1	2	3	1	1		1		2	4	3	4	4	2	3
1501	兰州	城关		2	1994	21	2	1	1	1	1	1	2	4	3	1	1	1	1	1	1	1	1	1	2	1	1	1	2	2	2	2		1	1	2	2	1	1		1	3	2	3	3	3	3	2	2
1502	兰州	城关		2	1996	19	2	2	2	2	2	2	1	3	3	1	1	1	1	1	1	1	1	1	1	2	2	2	2	2	2	2		1	1	2	2	1	1		1	3	2	2	3	3	2	2	3
1503	兰州	城关		2	1971	44	1	1	1	1	1	1	2	4	1	1	1	1	1	1	2	2	2	2	2	1	1	2	2	2	2	2		1	1	1	2	1	1		1	3	1	1	1	1	2	1	1
1504	兰州	城关		1	1973	42	1	1	1	1	1	1	2	4	1	1	1	1	1	1	1	2	2	2	2	1	1	2	2	2	2	2		2	2	1	3	1	1		1	3	2	2	1	3	3	1	1
1505	兰州	城关		1	1995	20	1	2	2	2	2	2	1	4	3	2	1	1	1	1	1	2	2	2	2	1	1	2	2	1	2	2		1	1	1	3	1	1		1	3	1	1	1	1	3	1	1
1505	兰州	城关		1	1962	53	2	2	1	2	2	2	2	1	2	1	1	1	1	1	1	2	2	2	2	1	1	2	1	2	1	2		1	1	1	3	1	1		1		1	1	1	1	1	1	1
1507	兰州	城关		1	1997	18	1	2	2	2	2	2	1	4	3	1	1	2	1	1	1	2	2	2	2	1	2	2	1	2	1	2		1	1	1	3	1	1		1	3	1	1	1	1	3	1	3
1508	兰州	城关		2	1958	57	2	2	2	2	2	2	1	1	3	1	1	1	1	1	1	2	1	1	1	2	2	2	2	2	1	2		1	1	3	3	1	1		1		1	1	1	1	2	1	1
1509	兰州	城关		2	1952	63	2	2	2	1	2	2	2	1	3	2	1	1	1	1	1	1	2	2	2	1	1	2	2	2	2	2		2	1	3	3	1	1		1		1	1	1	1	3	1	1
1510	兰州	城关		1	1953	62	2	2	1	1	2	2	2	1	3	2	1	1	1	1	1	2	2	2	2	1	1	2	1	2	1	2		2	1	2	2	1	1		1		1	1	1	2	3	2	2
1511	兰州	城关		1	1987	28	2	2	2	2	2	2	1	3	2	2	1	1	1	1	1	2	2	2	2	1	1	2	2	2	2	2		2	2	3	3	1	1		1	3	2	2	2	2	3	2	2
1512	兰州	城关		2	1999	16	1	2	2	2	2	2	1	2	3	2	2	1	1	2	1	2	2	2	2	1	1	2	2	2	2	2		2	1	2	3	1	1		1		2	2	1	3	3	3	3
1513	兰州	城关		2	1962	53	2	2	2	2	2	2	1	1	2	2	2	2	1	1	2	2	2	2	2	2	2	2	1	2	2	2	2	2	2	3	3	2	2		1		1	4	4	1	4	2	2
1514	兰州	城关		2	1989	26	2	2	2	2	2	2	1	2	4	2	1	1	1	1	1	2	2	2	1	1	2	1	2	2	2	2		1	1	2	3	1	1		1		2	2	1	2	1	1	2
1515	兰州	城关		2	1989	26	1	2	2	2	2	2	1	4	1	1	1	1	1	1	1	1	2	2	1	1	1	1	1	2	1	2		1	1	2	3	1	1		1	3	2	2	3	3	2	3	2
1516	兰州	城关		2	1997	18	2	2	2	2	2	2	1	3	3	2	1	1	1	1	1	1	1	1	2	1	2	2	1	2	1	2		1	1	2	3	1	1		1		1	2	1	3	2	1	1
1517	兰州	城关		2	1983	32	2	2	2	2	2	1	2	2	2	2	1	1	1	1	2	2	2	2	1	1	2	2	2	2	2	2		1	1	1	2	1	1		1	3	2	2	2	3	1	1	1
1518	兰州	城关		2	1987	28	2	2	2	2	2	2	1	2	2	2	2	2	1	1	1	2	2	2	2	1	2	2	2	1	2	2		1	1	2	2	1	1		1	3	3	2	1	1	3	2	1
1519	兰州	城关		2	1974	41	2	2	2	2	2	1	2	2	2	2	2	2	2	1	2	2	2	2	1	1	2	2	2	2	2	2		1	1	1	3	1	1	60-120	1	3	2	2	1	2	3	3	2
1520	兰州	城关		1	1941	74	1	1	2	2	2	2	2	3	1	2	1	1	1	1	1	1	3	2	1	1	1	1	1	1	2	2		1	1	3	3	2	1	60-150	1		1	1	1	1	3	1	1
1521	兰州	城关		1	1961	54	2	2	2	2	2	2	1	1	1	2	2	1	1	1	1	1	1	1	2	1	1	1	1	1	2	2		1	1	2	3	1	1	80-140	1		1	2	1	1	2	2	1
1522	兰州	城关		1	1990	25	2	2	2	2	2	2	1	4	1	2	1	1	1	1	2	2	2	1	1	2	2	2	2	2	2	2		2	2	1	1	1	1	100-160	1	3	3	2	3	2	2	2	2
1523	兰州	城关		1	1997	18	2	2	2	2	2	2	1	3	3	2	1	2	2	1	1	2	1	1	2	1	2	2	2	2	1	2		2	1	2	1	1	2		1		2	2	2	2	2	1	2
1524	兰州	城关		2	1998	17	1	2	2	2	2	2	1	3	3	1	2	1	2	2	1	1	2	1	1	2	1	2	2	2	2	2		2	2	2	3	2	1		1		2	3	1	3	2	2	2
1525	兰州	城关		1	1999	16	1	2	2	2	2	2	1	3	3	2	2	2	2	2	2	2	2	2	2	2	2	2	2	2	2	2		1	1	3	3	1	1		2		4	4	4	4	4	4	4
1526	兰州	城关		1	2000	15	1	2	2	2	2	2	1	2	3	1	1	1	1	1	1	1	1	1	2	2	1	1	2	2	1	2		1	1	2	3	1	1	90-140	1	3	2	2	2	1	1	2	1
1527	兰州	城关		1	1999	16	1	2	2	2	2	2	1	3	3	1	1	1	1	1	1	1	1	1	2	2	2	2	2	2	1	2		1	1	2	3	1	1	90-140	1	3	2	2	2	3	3	2	2
1529	兰州	城关		1	1978	37	1	2	2	2	2	1	2	4	1	2	1	1	1	1	1	2	1	2	2	1	1	1	2	2	2	2		1	2	1	3	1	1		1	3	2	2	1	2	2	2	2
1530	兰州	城关		1	1992	23	1	2	2	2	2	2	1	3	1	2	2	2	1	2	2	2	2	2	1	2	1	2	2	2	1	2		2	1	2	3	1	1		1		3	3	1	1	3	3	3
1531	兰州	城关		2	1994	21	1	2	2	2	2	2	1	4	3	2	2	2	2	1	2	2	2	2	1	2	1	1	2	2	2	2		1	1	1	3	1	1		1	3	2	2	1	2	3	2	2
1532	兰州	城关		2	1986	29	1	2	2	2	2	2	1	3	3	2	1	1	2	1	2	1	1	2	2	2	2	1	2	1	2	2		1	1	1	1	1	1		1	3	2	2	1	2	3	2	3
1533	兰州	城关		2	1962	53	1	2	1	2	2	2	2	2	2	2	1	1	1	1	1	1	1	2	1	1	2	2	1	2	2	2		1	1	3	3	1	1	80-130	1	3	2	3	2	2	3	3	3
1534	兰州	城关		1	1945	70	2	1	1	2	2	2	2	2	3	2	1	2	1	1	1	1	1	2	1	2	2	1	1	2	2	2		2	2	3	3	1	1		1		2	2	2	2	3	2	3
1535	兰州	城关		2	1993	22	2	2	2	2	2	2	1	4	3	2	1	1	1	1	1	2	2	2	1	2	2	2	1	2	2	2		1	1	2	2	1	1	80-120	1	3	3	3	2	2	1	3	2
1536	兰州	城关		1	1947	68	1		1					4	3	1	1	1	1	1	1	1	1	2	2	1	1	2	2	1	2			2	1	2	2	1	1	90 130	1	3	1	1	1	1	3	1	1
1537	兰州	城关		2	1984	31	2					1		2	2	1	1	1	2	1	1	2	1		1									1	1	2	2	1	1	90 120	1	3	2	2	2	2	3	2	2
1538	兰州	城关		1	1996	19	1	2	2	2	2	2	1	3	3	2	2	1	1	2	2	2	2	2	1	2	1	2	1	2	2	2		1	1	1	2	1	1		1	3	3	3	1	2	3	3	3
1538	兰州	城关		1	1994	21	2						1	4	3	1	1	1	1	1	1	1	1	1	1	1	2	2	2	2	2	2		1	1	2	1	1	1		1	3	2	2	1	1	1	2	2
1539	兰州	城关		1	1965	50	2	2	2	2	2	2	1	2	2	1	1	1	1	1	1	2	2	2	2	2	2	1	1	2	2	2		1	1	2	2	1	1	90 140	1	3	2	2	1	1	1	1	1
1540	兰州	城关		1	1992	23	2	2	2	2	2	2	1	4	1	1	1	1	1	1	1	2	2	2	1	1	2	2	2	1	2	2		1	1	1	1	1	2	130	1	3	3	3	3	3	3	3	3
1541	兰州	城关		1	1995	20	2	2	2	2	2	2	1	3	3	2	1	1	1	1	1	1	1	2	1	1	1	2	1	2	2	2		1	2	3	3	2	1		1	3	2	2	2	2	2	2	3
1542	兰州	城关		2	1996	19	1	2	2	2	2	2	1	4	3	1	1	1	1	2	2	2	1	1	1	1	1	2	2	2	2	2		1	1	1	3	1	1	大于160	1	3	2	2	1	2	2	4	1
1542	兰州	城关		2	1953	62	1	1	2	1	2	2	2	3	3	1	1	1	1	1	1	1	1	1	1	2	2	2	1	2	2	2		1	1	2	2	1	1	150 70	1	1	3	1	1	2	2	3	1
1544	兰州	城关		2	1982	33	2	2	2	2	2	2	1	1	1	1	2	1	1	1	1	1	1	1	1	1	2	2	2	2	2	2		1	1	3	3	1	1		1		2	3	2	2	2	1	2
1545	兰州	城关		2	1982	33	1	2	2	2	2	1	1	3	2	1	1	1	1	1	1	2	1	1	1	1	2	2	2	2	2	2		1	2	2	2	1	1		1		1	1	1	2	2	2	2
1546	兰州	城关		1	1979	36	2	2	1	2	2	2	1	2	2	1	2	1	2	1	1	1	1	1	1	1	1	1	2	2	2	2		1	1	2	2	1	1	160 90	1	3	2	2	3	2	2	2	2
1547	兰州	城关		2	1978	37	2	2	2	2	2	1	2	4	1	2	1	1	1	1	1	2	2	2	2	1	1	2	1	1	2	2		1	1	1	3	1	1	140 80	1		3	3	1	1	4	3	2
1548	兰州	城关		2	1981	34	2	2	2	2	2	1	2	2	2	2	1	1	1	1	2	2	1	2	2	1	1	2	1	2	2	2		1	1	1	1	1	1	140 90	1	3	2	3	2	2	1	2	2
1549	兰州	城关		2	1982	33	2	2	2	2	2	1	1	3	2	2	1	1	1	1	2	2	1	2	1	1	1	2	1	2	2	2		1	1	1	1	1	1	160 70	1	3	2	2	2	1	3	2	2
1550	兰州	城关		2	2002	13	2	2	2	2	2	2	1	2	3	2	2	2	2	2	2	2	2	2	1	2	2	2	2	2	2	2		2	2	3	3	2	2		1	3	2	2	2	1	1	2	2
1550	兰州	城关		2	1987	28	1	2	2	2	2	1	2	4	1	1	1	1	1	1	1	1	1	1	1	2	2	2	2	2	2	2		2	1	2	2	1	1	70 120	1		2	2	2	2	2	2	2
1551	兰州	城关		1	1972	43	2	2	2	2	2	2	1	1	2	2	2	1	1	2	1	2	1	1	1	2	2	1	2	2	2	2		1	1	3	3	2	2	130 90	1		3	3	3	2	3	2	3
1552	兰州	城关		1	1999	16	2	2	2	2	2	2	1	2	3	1	2	2	2	2	2	2	2	2	1	1	2	2	2	2	2	2		2	2	2	2	2	2		2	3	2	2	2	2	2	2	2
1553	兰州	城关		2	1992	23	2	2	2	2	2	2	1	2	5	2	1	1	1	1	1	1	1	2	1	2	2	2	2	2	2	2		1	1	2	2	1	1	120 70	1	3	1	2	1	1	1	1	1
1555	兰州	城关		1	1989	26	1	2	2	2	2	2	1	4	1	1	1	1	1	1	1	1	1	1	1	1	1	2	2	2	2	2		1	1	1	3	1	1	120 180	1	3	3	3	3	2	2	2	2
1556	兰州	城关		1	1996	19	1	2	2	2	2	2	1	2	3	1	1	2	2	2	2	2	2	1	2	2	2	2	2	2	2	2		1	1	2	2	1	1	120 160	1	3	1	1	1	2	2	2	1
1557	兰州	城关		1	1969	46	2	2	2	2	2	2	1	2	2	1	1	1	1	1	1	1	1	2	1	1	1	2	2	2	2	2		1	1	3	3	1	1	120	1	3	2	1	2	2	1	2	2
1558	兰州	城关		1	1980	35	2	2	2	2	2	1	2	2	2	1	1	1	1	1	1	1	1	1	1	2	2	2	2	2	2	2		1	1	3	3	1	1	160	1	3	1	1	1	2	1	1	3
1559	兰州	城关		2	1993	22	1	2	2	2	2	2	1	3	3	2	1	1	1	1	1	1	1	1	1	1	2	2	2	2	2	2		2	1	3	3	1	1	120	1		2	2	2	3	3	3	2
1560	兰州	城关		2	1980	35	2	2	2	2	2	1	2	3	2	1	1	2	1	2	2	2	2	2	2	2	2	2	2	2	1	2		2	1	1	2	1	1	120	1		3	3	3	3	1	3	3
1561	兰州	城关		2	1081	934	1	2	2	2	2	2	1	4	1	2	1	1	1	1	1	2	2	2	2	1	1	2	1	2	1	2		2	1	3	3	1	1	120	1		2	1	1	1	4	2	1
1562	兰州	城关		1	1975	40	1	2	2	2	2	1	1	4	5	2	1	1	1	1	1	2	2	2	2	1	1	2	1	2	2	2		1	1	1	3	1	1	140	1	3	3	3	1	3	3	3	3
1563	兰州	城关		2	1997	18	2	2	2	2	2	2	1	3	3	2	2	1	1	1	1	2	2	1	1	2	2	2	2	2	2	2		1	2	1	3	1	1	140	1	3	1	2	2	2	2	2	2
1564	兰州	城关		1	1970	45		1	2	2	2	1	1	2	5	1	1	1	1	1	1	1	1	1	1	1	2	2	2	1	2	2		2	1	1	1	1	1	140	1	3	2	1	3	3	3	2	3
1565	兰州	城关		1	1964	51	1	2	2	2	2	2	1	3	2	2	2	1	1	1	2	1	2	1	1	2	2	2	2	2	2	2		2	1	3	3	1	1	120	1	3	1	1	2	2	3	3	1
1566	兰州	城关		1	1971	44	1	2	2	2	2	1	2	4	1	2	1	1	1	1	1	1	1	1	1	2	2	1	2	2	2	2		1	1	3	3	1	1		1	3	3	3	2	2	2	3	3
1567	兰州	城关		1	1967	48	2	2	1	2	2	2	2	2	4	1	2	1	1	1	2	2	2	1	1	2	2	2	2	2	1	2		1	1	2	1	1	1	大于160	1		2	3	3	2	2	3	2
1568	兰州	城关		1	1968	47	2	2	2	2	2	2	1	2	1	1	1	1	2	2	2	2	2	1	1	2	2	2	2	2	1	2		2	1	2	3	1	1	150 80	1	3	3	3	2	2	1	3	3
1569	兰州	城关		1	1968	47	2	2	2	2	2	2	1	1	2	2	2	1	1	2	2	2	2	1	1	2	2	2	2	2	2	2		2	1	3	3	1	1	150	1	3	3	3	2	2	2	3	3
1570	兰州	城关		1	1965	50	2	2	2	2	2	2	1	1	2	1	2	1	1	2	1	2	1	1	1	2	2	2	2	2	2	2		2	2	2	2	1	1		1		2	2	1	1	3	2	3
1571	兰州	城关		2	1975	40	2	2	1	2	2	2	2	2	2	2	2	1	1	2	1	2	1	1	1	2	1	2	2	2	2	2		2	2	2	2	1	1		1	3	2	2	1	2	3	1	1
1572	兰州	城关		1	1979	36	1	2	2	2	2	2	1	2	4	1	1	2	1	1	2	1	1	1	1	1	2	2	2	2	2	2		2	2	2	3	1	1	100 170	1	3	2	2	1	2	2	3	3
1573	兰州	城关		1	1997	18	1	2	2	2	2	2	1	2	4	1	1	1	1	1	1	1	1	1	1	1	1	2	2	2	2	2		1	1	2	2	1	1	135	2		1	1	1	1	1	1	1
1574	兰州	城关		1	1959	56	2	1	2	2	2	2	2	2	4	1	1	1	1	1	1	1	1	1	1	1	2	2	2	1	2	2		1	1	3	3	1	1	110 170	1		1	1	1	1	1	2	1
1575	兰州	城关		2	1968	47	1	2	2	2	2	2	1	4	5	1	1	1	1	1	1	1	1	1	1	2	2	2	2	2	2	2		1	1	2	2	1	1	130 160	1	3	2	2	2	3	3	3	3
1576	兰州	城关		2	1992	23	2	2	2	2	2	2	1	3	5	1	1	1	1	1	1	1	1	1	1	1	2	2	2	2	2	2		1	1	2	2	1	1		1	3	1	2	1	2	2	2	2
1577	兰州	城关		2	1999	16	2	2	2	2	2	2	1	3	1	1	1	1	1	1	1	1	1	1	1	1	2	2	1	2	2	2		2	1	3	3	1	1		1	3	2	2	2	2	1	1	2
1578	兰州	城关		2	1991	24	2	2	2	2	2	2	1	4	3	1	1	1	1	1	1	1	1	1	1	1	2	2	2	2	2	2		1	1	1	3	1	1	90 120	1	3	4	2	2	2	2	2	2
1579	兰州	城关		1	1969	46	2	2	2	2	2	2	1	2	2	2	1	1	1	1	1	1	1	1	1	1	1	2	2	2	2	2		2	1	1	1	1	1	100 180	1		2	3	1	2	3	3	3
1580	兰州	城关		1	1995	20	2	2	2	2	2	2	1	4	3	1	1	1	1	1	1	1	1	1	1	1	1	2	2	2	2	2		1	1	2	3	1	1	130	1	3	2	2	1	1	1	1	1
1581	兰州	城关		1	1997	18	1	2	2	2	2	2	1	2	3	1	1	1	1	1	1	2	1	1	2	2	2	1	1	1	2	1		1	1	3	3	1	1	80 120	1	3	2	2	1	1	2	1	1
1582	兰州	城关		1	1994	21	1	2	2	2	2	2	1	4	4	1	1	1	1	1	1	1	1	1	1	1	2	2	2	2	1	2		1	1	2	2	1	1	80 120	1	3	2	2	2	2	3	3	2
1583	兰州	城关		1	1963	52	2	2	1	2	2	2	2	2	3	1	1	1	1	1	1	1	1	1	1	1	2	2	2	1	1	2		1	1	2	2	1	1	80 120	1	3	2	2	2	2	2	2	2
1584	兰州	城关		2	1954	61	2	1	1	2	2	2	2	1	3	1	1	1	2	2	2	1	2	1	1	1	2	2	2	2	2	2		1	1	2	2	1	1	80 130	1	3	1	1	1	1	1	3	2
1585	兰州	城关		1	1982	33	1	2	2	2	1	2	2	5	1	1	1	1	1	2	1	1	1	1	1	2	2	1	1	1	1	2		1	1	1	2	1	1	80 120	1	3	1	1	2	2	2	2	2
1586	兰州	城关		1	1947	68	2	1	1	1	2	2	2	2	5	1	1	1	1	1	1	1	1	1	1	1	1	2	2	2	2	2		1	1	3	3	1	1	80 120	1	3	2	2	2	2	2	3	1
1587	兰州	城关		2	1973	42	1	2	2	2	2	1	2	3	2	1	1	1	1	1	1	1	1	1	1	1	1	1	2	2	2	2		1	1	3	3	1	1	80 130	1	3	2	2	2	2	2	2	2
1588	兰州	城关		1	1986	29	1	2	2	2	2	2	1	5	3	1	1	1	1	1	1	1	1	1	1	1	2	2	2	2	2	2		1	1	1	1	1	1	80 120	1	3	3	3	3	4	3	3	3
1589	兰州	城关		1	1997	18	1	2	2	2	2	2	2	3	3	2	2	1	1	1	1	2	2	1	1	1	1	2	2	2	2	2		2	1	1	3	1	1		1	3	1	1	1	1	2	3	3
1590	兰州	城关		1	2000	15	2	2	2	2	2	2	1	2	3	1	1	1	1	1	1	1	1	1	1	1	2	2	1	1	2	2		2	1	1	2	2	1	120	1	2	2	2	2	2	2	2	2
1591	兰州	城关		1	1995	20	2	2	2	2	2	2	1	4	2	1	1	1	1	1	1	1	1	1	1	1	1	1	1	2	2	2		1	1	2	2	1	1	120	1	3	2	2	1	1	2	1	1
1592	兰州	城关		1	1959	56	2	2	2	2	2	2	1	2	2	1	1	1	2	2	1	1	1	1	1	1	1	2	2	2	2	2		2	1	3	3	1	1	120	1	3	1	1	1	1	1	1	1
1593	兰州	城关		2	1996	19	2	2	2	2	2	2	1	3	3	1	1	1	1	1	1	1	1	1	1	1	2	2	2	2	2	2		2	2	2	2	1	1	90 140	1	3	4	1	1	2	2	1	2
1594	兰州	城关		1	1946	69	1	1	2	2	2	2	2	4	3	1	1	1	1	1	2	2	2	1	1	1	1	2	2	2	2	2		1	1	3	3	1	1	90 140	1		2	3	3	3	3	2	3
1595	兰州	城关		2	1942	73	1	1	2	2	2	2	2	1	5	1	1	1	1	1	1	2	2	2	2	2	1	1	1	2	2	2		2	2	3	3	2	1	130 140	1		3	1	3	1	2	3	3
1596	兰州	城关		2	1964	51	2	2	2	2	2	2	1	3	5	1	1	1	1	1	1	1	1	1	1	1	1	2	2	2	2	2		2	2	3	3	1	2		1		3	1	2	3	2	3	3
1597	兰州	城关		2	1955	60	2	2	1	2	2	2	2	1	5	1	1	1	1	2	2	2	1	1	1	1	1	2	2	2	2	2		2	1	3	3	2	1	180	1		2	3	1	1	1	2	1
1598	兰州	城关		2	1991	24	1	2	2	2	2	2	1	4	5	1	1	1	1	1	1	1	1	1	1	1	1	1	2	2	2	2		1	1	1	1	1	1	90 120	1	3	2	2	2	2	2	2	1
1599	兰州	城关		2	1990	25	2	2	2	2	2	2	1	4	5	1	2	2	1	2	2	2	2	1	1	1	1	2	2	2	2	2		1	1	1	1	1	1	90 140	1		2	2	3	2	2	2	3
1600	兰州	城关		1	1963	52	2	2	2	2	2	2	1	3	2	2	1	1	1	1	1	1	1	2	1	1	1	1	2	2	2	2		1	1	3	3	1	1	140	1		2	4	1	1	3	3	2
1601	兰州	城关		2	1997	18	1	2	2	2	2	2	1	3	3	1	1	1	1	1	1	1	1	1	1	1	1	2	2	2	2	2		2	1	2	2	1	1	120	1	2	3	3	2	2	2	2	2
1602	兰州	城关		1	1992	23	1	2	2	2	2	2	1	4	3	2	1	1	1	1	1	1	1	1	1	2	2	2	1	1	1	2		2	1	1	1	1	1	120	1	3	2	2	1	1	3	2	2
1603	兰州	城关		1	1974	41	1	2	2	2	2	2	1	1	1	1	1	1	1	1	1	2	2	1	1	1	1	1	1	2	2	2		1	1	1	1	1	1	140	1	3	1	1	1	1	3	2	1
1604	兰州	城关		1	1990	25	1	2	2	2	2	1	1	3	1	1	1	1	1	1	1	1	1	1	1	1	1	2	2	2	2	2		2	1	1	1	1	1	140	1	3	1	1	2	3	3	3	3
1605	兰州	城关		2	1959	56	2	2	1	2	2	2	2	1	3	2	2	1	1	2	1	2	2	1	1	1	2	2	2	2	2	2		2	2	3	3	1	1	140	1		1	1	2	2	3	2	2
1606	兰州	城关		1	1983	32	2	2	2	2	2	1	1	1	2	2	2	2	1	2	2	2	2	1	1	2	2	1	1	2	2	2		2	1	3	3	1	1	140	1		1	1	1	1	2	2	2
1607	兰州	城关		2	1960	55	2	2	1	1	2	2	1	1	3	2	2	1	1	1	1	2	2	1	1	2	2	1	1	2	2	2		2	1	3	3	1	1	140	1		1	1	1	1	2	1	1
1609	兰州	城关		1	1979	36	2	2	1	2	2	2	1	1	2	1	2	1	1	1	1	1	1	1	1	2	2	1	2	2	2	2		1	1	2	3	1	1		1	3	2	2	2	2	1	2	2
1610	兰州	城关		2	1993	22	2	2	2	2	2	2	1	4	3	1	2	2	2	2	1	2	2	1	1	1	1	2	2	1	1	2		2	2	2	2	2	1	80 170	2	3	2	2	2	2	2	2	2
1611	兰州	城关		2	1965	50	1	2	2	2	2	2	1	4	1	1	1	1	1	1	1	1	1	1	1	1	1	1	2	2	2	2		1	1	1	1	2	1	90 140	1	3	2	3	2	1	2	3	2
1612	兰州	城关		2	1996	19	2	2	2	2	2	2	1	4	3	1	1	1	1	1	1	1	1	1	1	2	2	1	1	1	2	2		2	1	2	2	1	1	170	1		2	2	2	2	2	2	2
1613	兰州	城关		2	1955	60	1	2	2	2	2	2	1	4	1	1	1	1	1	1	1	1	1	1	1	1	1	1	2	2	2	2		1	1	2	2	1	1	120 160	1	3	2	3	2	3	2	3	3
1614	兰州	城关		1	1949	66	2	1	2	2	2	2	2	1	2	1	1	1	1	1	1	1	1	1	1	1	1	1	2	2	2	2		1	1	2	3	1	1	60 120	1	3	2	1	1	1	2	1	1
1615	兰州	城关		2	1995	20	1	2	2	2	2	2	1	4	5	2	1	1	1	1	1	1	1	1	1	2	2	1	1	1	2	2		1	1	2	2	1	1	170	1	2	1	2	1	2	1	2	2
1616	兰州	城关		2	1995	20	2	2	2	2	2	2	1	4	3	1	2	1	1	1	1	1	1	1	1	2	2	2	1	1	2	2		1	1	2	2	1	2	170	2	2	1	1	1	1	1	1	2
1617	兰州	城关		1	1953	62	2	2	1	2	2	2	2	1	2	1	1	1	1	1	1	1	1	1	2	2	1	1	2	1	2	2		1	1	3	3	1	1	150	1	3	1	1	1	1	1	1	1
1618	兰州	城关		1	1973	42	2	2	2	2	2	2	1	2	2	1	1	1	1	1	1	1	1	1	1	1	2	2	2	1	1	2		1	1	3	3	1	1	150	1	3	2	1	2	1	1	2	1
1619	兰州	城关		1	1970	45	2	2	1	2	2	2	2	2	2	1	1	1	1	1	1	1	1	1	2	2	2	1	1	2	2	2		1	1	3	3	1	1	140	1	3	1	1	1	1	1	1	1
1620	兰州	城关		1	1987	28	2	2	2	2	2	2	1	4	2	1	1	1	1	1	1	1	1	1	1	1	2	2	1	1	2	2		1	1	3	3	1	1	120	1	3	2	2	2	2	2	2	3
1621	兰州	城关		1	1969	46	2	2	2	2	2	2	1	2	2	1	1	1	1	1	1	1	1	1	1	1	2	2	1	1	2	2		1	3	3	1	1	1	120	1	3	1	2	1	2	2	2	2
1622	兰州	城关		2	1973	42	2	2	2	2	2	1	2	3	2	1	2	2	1	2	1	1	1	1	1	2	1	1	1	1	2	2		1	1	2	2	1	1	80 120	1	3	2	2	3	1	3	2	2
1623	兰州	城关		1	1951	64	1	1	1	2	2	2	2	3	5	1	1	1	1	1	1	1	1	1	1	1	1	2	2	2	2	2		1	1	2	2	1	1	80 130	1	3	1	2	1	1	2	2	2
1624	兰州	城关		2	1974	41	1	2	2	2	2	1	2	3	2	1	1	1	1	1	1	1	1	1	1	1	2	2	2	2	2	2		1	1	1	1	1	1	80 120	1	3	1	2	2	1	4	1	1
1625	兰州	城关		1	1972	43	1	2	2	2	2	2	1	4	1	1	1	1	1	1	1	1	1	1	1	1	2	1	1	2	2	2		1	1	3	3	1	1	90 120	1	3	1	1	1	1	2	2	2
1626	兰州	城关		2	1973	42	2	2	2	2	2	1	2	4	2	1	1	1	1	2	1	2	1	1	1	2	2	1	1	2	2	2		1	1	2	2	1	1	80 120	1	3	2	2	2	1	2	2	2
1627	兰州	城关		1	2000	15	2	2	2	2	2	2	1	3	3	2	1	1	1	2	1	2	2	1	1	1	2	2	2	1	1	2		1	1	3	3	1	1		2		1	1	1	1	1	1	1
1628	兰州	城关		2	2000	15	2	2	2	2	2	2	1	2	3	1	2	1	1	1	1	1	1	1	1	2	2	1	2	1	1	2		1	1	2	2	1	1		1		2	2	1	1	1	1	2
1629	兰州	城关		1	1936	79	2	1	2	2	2	2	2	1	2	2	1	1	2	1	1	2	1	1	2	1	2	1	2	2	2	2		1	1	3	3	1	1		1		1	2	2	2	3	2	2
1630	兰州	城关		1	1996	19	2	2	2	2	2	2	1	4	5	2	1	1	1	1	1	1	1	1	1	1	2	2	1	1	2	2		1	1	1	2	1	1		1		1	1	1	1	1	1	1
1630	兰州	城关		1	1996	19	2	2	2	2	2	2	1	4	5	2	1	1	1	1	1	1	1	1	1	2	1	2	1	1	1	2		2	2	1	2	1	1	120	1	3	1	1	1	2	1	1	1
1631	兰州	城关		1	1994	21	1	2	2	2	2	2	1	5	5	2	1	2	1	2	1	2	1	1	1	2	2	1	1	2	2	2		2	1	3	3	2	1		1		3	2	3	2	3	3	3
1632	兰州	城关		1	1985	30	2	2	2	2	2	1	2	4	1	1	1	1	1	2	2	1	1	2	1	1	2	1	2	2	2	2		1	1	1	3	1	1		1		3	3	2	2	1	3	3
1633	兰州	城关		1	1984	31	1	2	2	2	2	1	2	4	1	1	1	1	1	1	1	1	1	1	1	1	2	2	2	2	1	2		1	1	1	1	1	1	80 140	1		3	3	2	2	3	2	1
1634	兰州	城关		2	1979	36	2	2	2	2	2	1	2	3	3	2	1	1	1	2	2	1	1	1	1	2	2	1	2	2	2	2		1	1	1	1	1	1	75 130	1	3	2	2	2	2	2	2	2
1635	兰州	城关		1	1983	32	2	2	2	2	2	2	1	3	3	2	1	1	1	1	1	1	1	2	1	1	1	2	2	2	2	2		1	1	1	1	1	1	90 140	1		3	3	2	2	1	3	3
1636	兰州	城关		2	1982	33	2	2	2	2	2	1	2	3	2	2	1	1	1	1	2	1	1	2	2	1	1	1	2	2	1	2		1	1	2	2	1	1	85 150	1	3	3	3	2	2	1	3	3
1637	兰州	城关		1	1980	35	2	2	2	2	2	1	2	3	2	2	1	1	1	1	2	2	2	1	1	2	2	1	1	1	2	2		1	1	1	2	1	1	80 160	1	3	3	3	2	2	1	3	2
1638	兰州	城关		2	1979	36	2	2	2	2	2	1	2	3	2	2	1	1	1	1	2	2	1	1	1	2	1	1	2	2	1	2		1	1	1	1	1	1		1		3	3	2	2	1	3	3
1639	兰州	城关		2	1978	37	2	2	2	2	2	1	2	3	2	1	1	1	1	2	2	1	1	1	1	2	2	2	1	1	1	2		1	1	1	1	1	1	70 140	1		3	3	2	2	3	3	3
1640	兰州	城关		2	1972	43	2	2	2	2	2	2	1	3	2	2	1	1	1	1	1	1	1	1	1	2	2	1	1	1	2	2		1	1	1	1	1	1	110180	1		3	3	2	2	3	3	3
1641	兰州	城关		1	1976	39	2	2	2	2	2	2	1	3	2	2	1	1	1	2	1	1	1	2	1	1	2	2	1	1	1	2		1	1	1	1	1	1	85 145	1		3	3	2	2	2	2	2
1642	兰州	城关		1	1974	41	2	2	2	2	2	2	1	4	1	1	1	1	1	1	1	1	1	1	1	2	1	2	2	2	2	2		2	1	1	1	1	1	140	1	3	2	2	1	1	2	2	2
1750	兰州	城关		2	1972	43	1	2	2	2	2	2	1	3	1	1	1	1	1	2	2	2	2	2	2	2	1	2	2	2	2	2		1	2	2	2	1	1	90、150	1	1—3岁，每年一次	1	2	1	1	4	2	2
1750	兰州	城关		2	1972	43	1	2	2	2	2	2	1	3	1	1	1	1	1	2	2	2	2	2	2	2	1	2	2	2	2	2		1	2	2	2	1	1	90、150	1	1—3岁，每年一次	1	2	1	1	4	2	2
1751	兰州	城关		2	1999	16	2	2	2	2	2	2	1	3	3	1	1	1	1	1	1	1	1	2	2	2	2	2	2	2	2	1	网络	2	1	2	2	1	2		1	3	2	2	1	2	2	2	3
1751	兰州	城关		2	1999	16	2	2	2	2	2	2	1	3	3	1	1	1	1	1	1	1	1	2	2	2	2	2	2	2	2	1	网络	2	1	2	2	1	2		1	3	2	2	1	2	2	2	3
1752	兰州	城关		1	1986	29	2	2	2	2	2	2	1	1	2	1	2	1	1	2	2	1	1	1	1	2	1	2	2	2	2	2		1	1	1	3	1	1		1	3	2	3	3	3	3	3	3
1752	兰州	城关		1	1986	29	2	2	2	2	2	2	1	1	2	1	2	1	1	2	2	1	1	1	1	2	1	2	2	2	2	2		1	1	1	3	1	1		1	3	2	3	3	3	3	3	3
1753	兰州	城关		2	1957	58	1	2	2	2	2	2	1	3	1	1	1	1	1	1	2	1	1	1	1	2	1	2	2	2	2	2		2	1	2	2	1	1	90-170	1	3	1	1	1	2	1	1	2
1753	兰州	城关		2	1957	58	1	2	2	2	2	2	1	3	1	1	1	1	1	1	2	1	1	1	1	2	1	2	2	2	2	2		2	1	2	2	1	1	90-170	1	3	1	1	1	2	1	1	2
1754	兰州	城关		2	1984	31	1	2	2	2	2	1	2	4	1	1	1	1	1	1	1	1	2	1	2	2	2	2	2	2	1	1	网络	1	1	1	2	1	1	140	1	3	1	2	1	1	2	2	1
1754	兰州	城关		2	1984	31	1	2	2	2	2	1	2	4	1	1	1	1	1	1	1	1	2	1	2	2	2	2	2	2	1	1	网络	1	1	1	2	1	1	140	1	3	1	2	1	1	2	2	1
1755	兰州	城关		1	1965	50	2	2	2	2	2	2	1	1	2	1	2	2	1	1	1	2	1	2	2	1	2	1	2	2	2	2		1	1	3	3	2	1	120	1		3	2	2	4	2	2	2
1755	兰州	城关		1	1965	50	2	2	2	2	2	2	1	1	2	1	2	2	1	1	1	2	1	2	2	1	2	1	2	2	2	2		1	1	3	3	2	1	120	1		3	2	2	4	2	2	2
1756	兰州	城关		1	1957	58	1	2	2	1	2	2	1	3	3	1	1	1	1	1	1	2	2	2	2	2	2	2	2	2	1	2		1	1	2	2	1	1	120	1	3	2	1	3	2	2	3	1
1756	兰州	城关		1	1957	58	1	2	2	1	2	2	1	3	3	1	1	1	1	1	1	2	2	2	2	2	2	2	2	2	1	2		1	1	2	2	1	1	120	1	3	2	1	3	2	2	3	1
1757	兰州	城关		1	1990	25	1	2	2	2	2	2	1	3	2	1	1	1	1	1	1	1	1	2	1	2	2	2	2	2	2	2		1	1	3	3	1	2		1		2	2	3	2	2	2	3
1757	兰州	城关		1	1990	25	1	2	2	2	2	2	1	3	2	1	1	1	1	1	1	1	1	2	1	2	2	2	2	2	2	2		1	1	3	3	1	2		1		2	2	3	2	2	2	3
1758	兰州	城关		1	1994	21	1	2	2	2	2	1	2	4	3	1	1	1	1	1	1	1	1	2	1	2	1	1	2	2	2	2		1	1	1	2	1	1	120	1		1	1	1	1	1	1	1
1758	兰州	城关		1	1994	21	1	2	2	2	2	1	2	4	3	1	1	1	1	1	1	1	1	2	1	2	1	1	2	2	2	2		1	1	1	2	1	1	120	1		1	1	1	1	1	1	1
1759	兰州	城关		1	1997	18	1	2	2	2	2	2	1	4	3	1	1	1	1	1	1	1	1	1	2	2	1	2	2	2	1	2		2	1	1	2	1	1	120	1	1	2	2	2	2	2	1	1
1759	兰州	城关		1	1997	18	1	2	2	2	2	2	1	4	3	1	1	1	1	1	1	1	1	1	2	2	1	2	2	2	1	2		2	1	1	2	1	1	120	1	1	2	2	2	2	2	1	1
1760	兰州	城关		1	1973	42	1	2	2	2	2	2	1	4	1	1	1	1	1	2	1	2	1	1	1	2	2	2	2	2	2	2		1	1	1	1	1	1		1		2	1	2	2	3	1	1
1760	兰州	城关		1	1973	42	1	2	2	2	2	2	1	4	1	1	1	1	1	2	1	2	1	1	1	2	2	2	2	2	2	2		1	1	1	1	1	1		1		2	1	2	2	3	1	1
1761	兰州	城关		1	1992	23	2	2	2	2	2	2	1	3	4	2	1	1	1	1	2	2	2	2	1	2	2	2	1	2	2	2		1	1	2	2	1	1	80-120	1	3	3	3	2	2	3	2	2
1761	兰州	城关		1	1992	23	2	2	2	2	2	2	1	3	4	2	1	1	1	1	2	2	2	2	1	2	2	2	1	2	2	2		1	1	2	2	1	1	80-120	1	3	3	3	2	2	3	2	2
1762	兰州	城关		1	1960	55	2	2	1	1	2	2	2	1	2	2	1	1	1	1	1	1	1	2	1	2	2	2	1	2	2	2		1	1	2	2	1	1	90-140	1	3	3	3	3	3	3	1	1
1762	兰州	城关		1	1960	55	2	2	1	1	2	2	2	1	2	2	1	1	1	1	1	1	1	2	1	2	2	2	1	2	2	2		1	1	2	2	1	1	90-140	1	3	3	3	3	3	3	1	1
1763	兰州	城关		2	1976	39	1	2	2	2	2	2	1	4	1	1	1	1	1	1	2	2	1	1	1	2	2	2	1	1	1	2		1	1	2	2	1	1	150	1	3	3	3	3	1	1	3	1
1763	兰州	城关		2	1976	39	1	2	2	2	2	2	1	4	1	1	1	1	1	1	2	2	1	1	1	2	2	2	1	1	1	2		1	1	2	2	1	1	150	1	3	3	3	3	1	1	3	1
1764	兰州	城关		1	1984	31	1	2	2	2	2	1	2	4	1	1	1	1	1	1	1	1	1	1	2	2	1	2	1	2	1	2		1	1	2	2	1	1	140	1	3	3	3	2	1	1	3	2
1764	兰州	城关		1	1984	31	1	2	2	2	2	1	2	4	1	1	1	1	1	1	1	1	1	1	2	2	1	2	1	2	1	2		1	1	2	2	1	1	140	1	3	3	3	2	1	1	3	2
1765	兰州	城关		1	1973	42	1	2	2	2	2	2	1	3	4	2	1	1	1	1	2	1	1	2	1	2	1	2	2	2	2	2		1	1	1	1	1	1	180	1	3	2	3	2	2	3	2	2
1765	兰州	城关		1	1973	42	1	2	2	2	2	2	1	3	4	2	1	1	1	1	2	1	1	2	1	2	1	2	2	2	2	2		1	1	1	1	1	1	180	1	3	2	3	2	2	3	2	2
1766	兰州	城关		2	1982	33	1	2	2	2	2	1	1	3	1	2	1	1	1	2	1	1	2	2	1	2	1	2	2	2	2	2		1	1	1	1	1	1	160	1	3	2	2	3	2	2	2	2
1766	兰州	城关		2	1982	33	1	2	2	2	2	1	1	3	1	2	1	1	1	2	1	1	2	2	1	2	1	2	2	2	2	2		1	1	1	1	1	1	160	1	3	2	2	3	2	2	2	2
1767	兰州	城关		1	1970	45	2	2	2	2	2	2	1	3	2	2	2	1	1	2	1	2	1	2	1	2	1	2	2	2	2	2		1	1	1	1	1	1	150	1	3	2	2	3	2	3	2	3
1767	兰州	城关		1	1970	45	2	2	2	2	2	2	1	3	2	2	2	1	1	2	1	2	1	2	1	2	1	2	2	2	2	2		1	1	1	1	1	1	150	1	3	2	2	3	2	3	2	3
1768	兰州	城关		2	1986	29	2	2	2	2	2	2	1	3	5	2	1	1	1	1	1	1	1	2	1	2	1	2	2	2	2	2		1	1	1	1	1	1	160	1	3	2	2	1	2	3	2	3
1768	兰州	城关		2	1986	29	2	2	2	2	2	2	1	3	5	2	1	1	1	1	1	1	1	2	1	2	1	2	2	2	2	2		1	1	1	1	1	1	160	1	3	2	2	1	2	3	2	3
1769	兰州	城关		2	1963	52	1	2	2	2	2	2	1	2	3	2	1	1	1	1	2	2	1	2	1	2	1	2	2	2	2	2		1	1	3	1	1	1	150	1	3	2	2	3	2	2	2	3
1769	兰州	城关		2	1963	52	1	2	2	2	2	2	1	2	3	2	1	1	1	1	2	2	1	2	1	2	1	2	2	2	2	2		1	1	3	1	1	1	150	1	3	2	2	3	2	2	2	3
1770	兰州	城关		1	1972	43	1	2	2	2	2	2	1	3	4	2	1	1	1	2	1	2	1	2	1	2	1	2	2	2	2	2		1	1	1	3	1	1	150	1	3	2	2	3	2	2	2	2
1770	兰州	城关		1	1972	43	1	2	2	2	2	2	1	3	4	2	1	1	1	2	1	2	1	2	1	2	1	2	2	2	2	2		1	1	1	3	1	1	150	1	3	2	2	3	2	2	2	2
1771	兰州	城关		2	1983	32	1	2	2	2	2	1	2	3	1	2	2	1	1	1	1	2	1	2	1	2	1	2	2	2	2	2		1	1	1	3	1	1	170	1	3	2	2	1	2	3	2	2
1771	兰州	城关		2	1983	32	1	2	2	2	2	1	2	3	1	2	2	1	1	1	1	2	1	2	1	2	1	2	2	2	2	2		1	1	1	3	1	1	170	1	3	2	2	1	2	3	2	2
1772	兰州	城关		2	1966	49	1	2	2	2	2	2	1	2	5	2	2	1	1	1	2	2	2	2	1	2	1	2	2	2	2	2		1	1	3	3	1	1	160	1		2	3	2	2	2	2	3
1772	兰州	城关		2	1966	49	1	2	2	2	2	2	1	2	5	2	2	1	1	1	2	2	2	2	1	2	1	2	2	2	2	2		1	1	3	3	1	1	160	1		2	3	2	2	2	2	3
1773	兰州	城关		2	1955	60	2	2	2	2	2	2	1	1	5	2	2	1	1	2	2	2	2	2	1	2	1	2	2	2	1	2		1	1	3	3	1	1	150	1		2	2	3	2	2	2	3
1773	兰州	城关		2	1955	60	2	2	2	2	2	2	1	1	5	2	2	1	1	2	2	2	2	2	1	2	1	2	2	2	1	2		1	1	3	3	1	1	150	1		2	2	3	2	2	2	3
1774	兰州	城关		1	1983	32	1	2	2	2	2	2	1	4	1	1	1	1	1	1	1	1	1	1	2	1	1	2	2	2	1	2		1	1	2	2	1	1	170	1	2	3	3	2	2	1	3	2
1774	兰州	城关		1	1983	32	1	2	2	2	2	2	1	4	1	1	1	1	1	1	1	1	1	1	2	1	1	2	2	2	1	2		1	1	2	2	1	1	170	1	2	3	3	2	2	1	3	2
1775	兰州	城关		1	1974	41	2	2	1	2	2	2	2	4	1	1	1	1	1	2	2	2	2	1	1	2	2	2	2	1	1	2		2	1	2	2	1	1	150	1	3	3	3	2	2	2	3	2
1775	兰州	城关		1	1974	41	2	2	1	2	2	2	2	4	1	1	1	1	1	2	2	2	2	1	1	2	2	2	2	1	1	2		2	1	2	2	1	1	150	1	3	3	3	2	2	2	3	2
1776	兰州	城关		2	1976	39	2	2	1	2	2	2	2	3	4	1	1	1	2	2	2	2	2	2	1	2	2	2	2	2	1	2		1	1	2	3	1	2	170	1	3	2	3	2	2	2	3	1
1776	兰州	城关		2	1976	39	2	2	1	2	2	2	2	3	4	1	1	1	2	2	2	2	2	2	1	2	2	2	2	2	1	2		1	1	2	3	1	2	170	1	3	2	3	2	2	2	3	1
1777	兰州	城关		1	1975	40	1	2	2	2	2	2	1	2	1	1	1	1	1	1	2	1	1	1	1	2	2	2	1	2	1	2		2	1	2	3	1	1	120	1	3	2	3	3	2	2	2	2
1777	兰州	城关		1	1975	40	1	2	2	2	2	2	1	2	1	1	1	1	1	1	2	1	1	1	1	2	2	2	1	2	1	2		2	1	2	3	1	1	120	1	3	2	3	3	2	2	2	2
1778	兰州	城关		2	1999	16	2	2	2	2	2	2	1	3	3	1	1	1	1	1	2	1	1	2	1	1	1	1	2	2	2	2		1	1	2	2	1	1	100	2		2	2	1	1	1	3	3
1778	兰州	城关		2	1999	16	2	2	2	2	2	2	1	3	3	1	1	1	1	1	2	1	1	2	1	1	1	1	2	2	2	2		1	1	2	2	1	1	100	2		2	2	1	1	1	3	3
1780	兰州	城关		2	1979	36	1	2	2	2	2	2	1	4	1	1	1	1	1	1	1	1	1	2	1	1	1	1	2	2	2	2		2	1	2	2	1	1	120	2	3	2	2	1	3	2	3	3
1780	兰州	城关		2	1979	36	1	2	2	2	2	2	1	4	1	1	1	1	1	1	1	1	1	2	1	1	1	1	2	2	2	2		2	1	2	2	1	1	120	2	3	2	2	1	3	2	3	3
1781	兰州	城关		2	1990	25	1	2	2	2	2	2	1	4	1	2	1	1	1	1	1	2	2	2	2	1	1	2	1	2	2	2		2	1	1	2	1	1	120	1	3	2	2	2	2	3	2	2
1781	兰州	城关		2	1990	25	1	2	2	2	2	2	1	4	1	2	1	1	1	1	1	2	2	2	2	1	1	2	1	2	2	2		2	1	1	2	1	1	120	1	3	2	2	2	2	3	2	2
1782	兰州	城关		1	1983	32	1	2	2	2	2	1	1	4	1	1	1	1	1	1	1	2	2	2	2	1	1	2	1	1	2	2		2	1	1	2	1	1	140	1	3	1	1	1	1	3	2	1
1782	兰州	城关		1	1983	32	1	2	2	2	2	1	1	4	1	1	1	1	1	1	1	2	2	2	2	1	1	2	1	1	2	2		2	1	1	2	1	1	140	1	3	1	1	1	1	3	2	1
1783	兰州	城关		2	1992	23	1	2	2	2	2	2	1	3	2	1	1	1	1	1	1	1	1	2	1	1	1	1	1	2	1	2		1	1	1	2	1	1	80-120	1	3	3	2	2	3	2	3	2
1783	兰州	城关		2	1992	23	1	2	2	2	2	2	1	3	2	1	1	1	1	1	1	1	1	2	1	1	1	1	1	2	1	2		1	1	1	2	1	1	80-120	1	3	3	2	2	3	2	3	2
1784	兰州	城关		2	1967	48	2	2	2	2	2	1	2	2	1	1	1	1	1	1	1	1	2	1	2	2	1	2	2	2	2	2		1	1	3	3	1	1	120	1	3	1	1	2	1	3	1	2
1784	兰州	城关		2	1967	48	2	2	2	2	2	1	2	2	1	1	1	1	1	1	1	1	2	1	2	2	1	2	2	2	2	2		1	1	3	3	1	1	120	1	3	1	1	2	1	3	1	2
1785	兰州	城关		2	1965	50	2	2	2	2	2	2	1	1	2	1	1	1	1	1	1	1	1	2	1	2	2	2	2	2	1	2		1	1	3	3	1	1	120	1	3	2	2	1	2	2	2	2
1785	兰州	城关		2	1965	50	2	2	2	2	2	2	1	1	2	1	1	1	1	1	1	1	1	2	1	2	2	2	2	2	1	2		1	1	3	3	1	1	120	1	3	2	2	1	2	2	2	2
1786	兰州	城关		2	1952	63	2	2	1	2	2	2	2	1	2	1	1	1	1	1	1	1	1	2	2	1	1	2	1	2	2	2		1	1	3	1	1	1	50	1	3	1	1	1	1	1	1	1
1786	兰州	城关		2	1952	63	2	2	1	2	2	2	2	1	2	1	1	1	1	1	1	1	1	2	2	1	1	2	1	2	2	2		1	1	3	1	1	1	50	1	3	1	1	1	1	1	1	1
1787	兰州	城关		1	1949	66	2	2	1	2	2	2	2	1	2	1	1	1	1	1	1	1	1	2	2	1	2	2	1	2	2	2		1	1	3	3	1	1	160	1	3	1	1	1	1	1	1	1
1787	兰州	城关		1	1949	66	2	2	1	2	2	2	2	1	2	1	1	1	1	1	1	1	1	2	2	1	2	2	1	2	2	2		1	1	3	3	1	1	160	1	3	1	1	1	1	1	1	1
1788	兰州	城关		1	1951	64	2	2	1	2	2	2	2	1	2	1	1	1	1	1	1	1	1	2	2	1	2	2	1	2	2	2		1	1	3	3	1	1	160	1	3	1	1	1	1	1	1	1
4001	兰州	城关		1	1933	82	1	1	1	1	2	2	2	1	3	2	2	2	2	2	2	2	2	2	2	2	2	2	2	2	2	2		2	2	3	3	2	2		2		3	3	3	3	3	3	3
4002	兰州	城关		2	1982	33	1	2	2	2	2	2	1	4	1	1	1	1	1	1	1	1	1	1	2	2	1	2	2	2	2	2		1	1	1	1	1	1		1		1	1	1	1	1	1	1
4003	兰州	城关		2	1990	25	3	2	2	2	1	2	2	5	1	2	2	2	2	2	2	2	2	2	2	2	2	2	2	2	2	2		1	1	2	2	1	1	>130	1	3	2	2	2	2	2	2	2
4004	兰州	城关		1	1990	25	1	2	2	2	2	2	1	3	3	2	2	2	2	2	2	2	2	2	2	2	1	2	2	2	2	2		1	1	2	1	1	1	>140	1	3	2	2	2	2	2	2	2
4005	兰州	城关		1	1990	25	1	2	2	2	2	2	1	3	3	2	2	2	2	2	2	2	2	2	2	2	1	2	2	2	2	2		1	1	2	3	1	1	>120	1	3	2	2	2	2	2	2	2
4006	兰州	城关		1	1987	28	1	2	2	2	2	1	2	4	2	1	1	1	1	1	1	1	1	2	2	1	1	1	2	2	1	2		1	1	2	3	1	1		1		1	1	1	1	1	1	1
4007	兰州	城关		2	1984	31	2	2	1	2	2	2	2	4	3	2	1	1	2	1	2	1	2	1	2	2	2	2	2	2	2	2		2	1	3	3	2	1		1		4	3	3	3	3	2	2
4008	兰州	城关		2	1984	31	2	2	1	2	2	2	2	4	3	2	1	1	2	1	2	1	2	2	1	2	2	2	2	2	2	2		2	1	3	3	2	1		1		3	2	2	2	2	4	4
4009	兰州	城关		2	1965	50	1	2	1	1	2	2	2	2	3	1	1	1	1	1	1	1	2	1	1	2	2	2	2	1	2	2		1	1	2	3	1	1	>120	1		1	1	1	1	1	1	1
4010	兰州	城关		1	1985	30	1	2	2	2	2	2	1	4	1	1	2	1	1	1	1	2	1	2	1	2	2	1	1	1	2	2		1	1	2	2	1	1	>120	2		1	1	1	1	1	1	1
4011	兰州	城关		1	1983	32	2	2	2	2	2	1	2	4	5	1	1	1	1	1	2	2	1	1	1	2	1	2	2	1	1	2		1	1	2	3	1	1		1		2	2	2	2	2	2	2
4012	兰州	城关		2	1987	28	1	2	1	2	2	2	2	4	2	1	2	1	1	2	1	1	2	2	2	1	2	1	1	1	1	1		1	2	3	3	2	1		1		2	3	2	4	3	3	4
4013	兰州	城关		2	1960	55	1	1	2	1	2	2	2	3	3	1	1	1	1	1	1	1	1	2	1	2	2	2	2	2	2	2		1	1	3	3	1	1	>130	1	3	1	2	2	1	2	2	1
4014	兰州	城关		2	1979	36	1	2	2	2	2	1	2	3	4	1	1	2	2	2	2	1	1	2	1	2	2	2	2	1	1	2		1	1	2	3	1	1		1		2	2	2	2	2	2	2
[truncated: 41 more rows]
[truncated: 8 more columns]
